# Supplementary material for: (Methanol-κO)(methano­lato-κO)oxido{N′-[1-(2-oxidonaphthalen-1-yl-κO)ethyl­idene]nicotinohydrazidato-κ2 N′,O}vanadium(V)
Source: Acta Crystallogr Sect E Struct Rep Online. 2011 Oct 5;67(Pt 11):m1475–6. doi: 10.1107/S1600536811039766 (PMC3246913; doi:10.1107/S1600536811039766)
Supplement: Supplementary file 1 [file e-67-m1475-sup1.cif]

##############################################################################
#                                                                            #
# This CIF contains the data in a paper accepted for publication in          #
# Acta Crystallographica Section E. It conforms to the requirements of       #
# Notes for Authors for Acta Crystallographica Section E, and has been       #
# peer reviewed under the auspices of the IUCr Commission on Journals.       #
#                                                                            #
# Full details of the Crystallographic Information File format               #
# are given in the paper "The Crystallographic Information File (CIF):       #
# a New Standard Archive File for Crystallography" by S. R. Hall, F. H.      #
# Allen and I. D. Brown [Acta Cryst. (1991), A47, 655-685].                  #
#                                                                            #
# The current version of the core CIF dictionary is obtainable from          #
# ftp://ftp.iucr.org/pub/cif_core.dic.                                       #
#                                                                            #
# Software is freely available for graphical display of the structure(s)     #
# in this CIF. For information consult the CIF software page                 #
# http://www.iucr.org/resources/cif/software.                                #
#                                                                            #
# This file may be used for bona fide research purposes within the           #
# scientific community so long as proper attribution is given to the journal # 
# article from which it was obtained.                                        #
#                                                                            #
##############################################################################
data_global
_audit_creation_method     'form.cif (version 2.0)'
_journal_data_validation_number     ?
_journal_date_recd_electronic     2011-09-26
_journal_date_accepted     2011-09-27
_journal_name_full     'Acta Crystallographica, Section E'
_journal_year     2011
_journal_volume     67
_journal_issue     11
_journal_page_first     m1475
_journal_page_last     m1476
_journal_paper_category     QM
_journal_coeditor_code     HB6424
_publ_contact_author_name     'Dr. Chen-Yi Wang'
_publ_contact_author_address
;
Department of Chemistry
Huzhou University
Huzhou 313000
People's Republic of China
;
_publ_contact_author_email     chenyi_wang@163.com
_publ_contact_author_fax     ?
_publ_contact_author_phone     ?
_publ_section_title
;\
(Methanol-\k<i>O</i>)(methanolato-\k<i>O</i>)oxido{<i>N</i>'-[1-(2-\
oxidonaphthalen-1-yl-\k<i>O</i>)ethylidene]nicotinohydrazidato-\k^2^<i>N</i>',\
<i>O</i>}vanadium(V)
;
loop_
    _publ_author_name
    _publ_author_address
    'Chen-Yi Wang'
;
Department of Chemistry
Huzhou University
Huzhou 313000
People's Republic of China
;
    'Juan-Juan Hu'
;
Huzhou No. 11 Middle School
Huzhou 313000
People's Republic of China
;
    'Hai-Yu Tu'
;
Department of Chemistry
Huzhou University
Huzhou 313000
People's Republic of China
;
    'Pei-Fei Zhu'
;
Department of Chemistry
Huzhou University
Huzhou 313000
People's Republic of China
;
    'Su-Jun Sheng'
;
Department of Chemistry
Huzhou University
Huzhou 313000
People's Republic of China
;
data_I
_audit_creation_method     SHELXL-97
_chemical_name_systematic
;
(Methanol-\k<i>O</i>)(methanolato-\k<i>O</i>)oxido{<i>N</i>'-[1-(2-
oxidonaphthalen-1-yl-\k<i>O</i>)ethylidene]nicotinohydrazidato-
\k^2^<i>N</i>',<i>O</i>}vanadium(V)
;
_chemical_name_common     ?
_chemical_formula_moiety     'C20 H20 N3 O5 V'
_chemical_formula_sum     'C20 H20 N3 O5 V'
_chemical_formula_iupac     '[V (C18 H13 N3 O2) (C H3 O) O (C H4 O)]'
_chemical_formula_weight     433.33
_chemical_melting_point     ?
_symmetry_cell_setting     triclinic
_symmetry_space_group_name_H-M     'P -1'
_symmetry_space_group_name_Hall     '-P 1'
loop_
    _symmetry_equiv_pos_as_xyz
    'x, y, z'
    '-x, -y, -z'
_cell_length_a     8.056(2)
_cell_length_b     8.931(3)
_cell_length_c     14.204(3)
_cell_angle_alpha     92.3120(10)
_cell_angle_beta     95.418(2)
_cell_angle_gamma     105.481(2)
_cell_volume     978.2(4)
_cell_formula_units_Z     2
_cell_measurement_reflns_used     2743
_cell_measurement_theta_min     2.6
_cell_measurement_theta_max     28.3
_cell_measurement_temperature     298(2)
_exptl_crystal_description     block
_exptl_crystal_colour     brown
_exptl_crystal_size_max     0.18
_exptl_crystal_size_mid     0.17
_exptl_crystal_size_min     0.17
_exptl_crystal_density_diffrn     1.471
_exptl_crystal_density_meas     ?
_exptl_crystal_density_method     'not measured'
_exptl_crystal_F_000     448
_exptl_absorpt_coefficient_mu     0.545
_exptl_absorpt_correction_type     multi-scan
_exptl_absorpt_process_details     '(SADABS; Sheldrick, 1996)'
_exptl_absorpt_correction_T_min     0.908
_exptl_absorpt_correction_T_max     0.913
_exptl_special_details
;
;
_diffrn_ambient_temperature     298(2)
_diffrn_radiation_type     MoK\a
_diffrn_radiation_wavelength     0.71073
_diffrn_radiation_source     'fine-focus sealed tube'
_diffrn_radiation_monochromator     graphite
_diffrn_measurement_device_type     'Bruker SMART CCD'
_diffrn_measurement_method     \w
_diffrn_detector_area_resol_mean     ?
_diffrn_reflns_number     6564
_diffrn_reflns_av_R_equivalents     0.0186
_diffrn_reflns_av_sigmaI/netI     0.0362
_diffrn_reflns_theta_min     2.64
_diffrn_reflns_theta_max     27.00
_diffrn_reflns_theta_full     27.00
_diffrn_measured_fraction_theta_max     0.963
_diffrn_measured_fraction_theta_full     0.963
_diffrn_reflns_limit_h_min     -9
_diffrn_reflns_limit_h_max     10
_diffrn_reflns_limit_k_min     -11
_diffrn_reflns_limit_k_max     11
_diffrn_reflns_limit_l_min     -18
_diffrn_reflns_limit_l_max     17
_diffrn_standards_number     0
_diffrn_standards_interval_count     .
_diffrn_standards_interval_time     .
_diffrn_standards_decay_%     ?
_refine_special_details
;
Refinement of <i>F</i>^2^ against ALL reflections. The weighted <i>R</i>-factor
<i>wR</i> and goodness of fit <i>S</i> are based on <i>F</i>^2^, conventional
<i>R</i>-factors <i>R</i> are based on <i>F</i>, with <i>F</i> set to zero for
negative <i>F</i>^2^. The threshold expression of <i>F</i>^2^ >
\s(<i>F</i>^2^) is used only for calculating <i>R</i>-factors(gt) <i>etc</i>.
and is not relevant to the choice of reflections for refinement.
<i>R</i>-factors based on <i>F</i>^2^ are statistically about twice as large
as those based on <i>F</i>, and <i>R</i>- factors based on ALL data will be
even larger.
;
_reflns_number_total     4117
_reflns_number_gt     3350
_reflns_threshold_expression     I>2\s(I)
_refine_ls_structure_factor_coef     Fsqd
_refine_ls_matrix_type     full
_refine_ls_R_factor_all     0.0502
_refine_ls_R_factor_gt     0.0392
_refine_ls_wR_factor_gt     0.0949
_refine_ls_wR_factor_ref     0.1011
_refine_ls_goodness_of_fit_ref     1.050
_refine_ls_restrained_S_all     1.050
_refine_ls_number_reflns     4117
_refine_ls_number_parameters     268
_refine_ls_number_restraints     1
_refine_ls_hydrogen_treatment     mixed
_refine_ls_weighting_scheme     calc
_refine_ls_weighting_details
         'calc w=1/[\s^2^(Fo^2^)+(0.0426P)^2^+0.4135P] where P=(Fo^2^+2Fc^2^)/3'
_atom_sites_solution_hydrogens     geom
_atom_sites_solution_primary     direct
_atom_sites_solution_secondary     difmap
_refine_ls_shift/su_max     0.001
_refine_ls_shift/su_mean     0.000
_refine_diff_density_max     0.242
_refine_diff_density_min     -0.342
_refine_ls_extinction_method     none
_refine_ls_extinction_coef     ?
loop_
    _atom_type_symbol
    _atom_type_description
    _atom_type_scat_dispersion_real
    _atom_type_scat_dispersion_imag
    _atom_type_scat_source
    'C' 'C' 0.0033 0.0016
                         'International Tables Vol C Tables 4.2.6.8 and 6.1.1.4'
    'H' 'H' 0.0000 0.0000
                         'International Tables Vol C Tables 4.2.6.8 and 6.1.1.4'
    'N' 'N' 0.0061 0.0033
                         'International Tables Vol C Tables 4.2.6.8 and 6.1.1.4'
    'O' 'O' 0.0106 0.0060
                         'International Tables Vol C Tables 4.2.6.8 and 6.1.1.4'
    'V' 'V' 0.3005 0.5294
                         'International Tables Vol C Tables 4.2.6.8 and 6.1.1.4'
_computing_data_collection     'SMART (Bruker, 1998)'
_computing_cell_refinement     'SAINT (Bruker, 1998)'
_computing_data_reduction     'SAINT (Bruker, 1998)'
_computing_structure_solution     'SHELXS97 (Sheldrick, 2008)'
_computing_structure_refinement     'SHELXL97 (Sheldrick, 2008)'
_computing_molecular_graphics     'SHELXTL (Sheldrick, 2008)'
_computing_publication_material     'SHELXTL (Sheldrick, 2008)'
loop_
    _atom_site_type_symbol
    _atom_site_label
    _atom_site_fract_x
    _atom_site_fract_y
    _atom_site_fract_z
    _atom_site_U_iso_or_equiv
    _atom_site_adp_type
    _atom_site_calc_flag
    _atom_site_refinement_flags
    _atom_site_occupancy
    _atom_site_symmetry_multiplicity
    _atom_site_disorder_assembly
    _atom_site_disorder_group
    V V1 0.72590(5) 0.34810(4) 0.26717(2) 0.03238(12) Uani d . 1 1 . .
    N N1 0.8461(2) 0.2127(2) 0.18547(11) 0.0313(4) Uani d . 1 1 . .
    N N2 0.7882(2) 0.1918(2) 0.08861(11) 0.0334(4) Uani d . 1 1 . .
    N N3 0.3240(3) 0.2650(3) -0.12462(14) 0.0468(5) Uani d . 1 1 . .
    O O1 0.9408(2) 0.40094(18) 0.33860(10) 0.0393(4) Uani d . 1 1 . .
    O O2 0.58351(19) 0.29999(18) 0.14338(10) 0.0373(4) Uani d . 1 1 . .
    O O3 0.6236(2) 0.20826(19) 0.32235(11) 0.0436(4) Uani d . 1 1 . .
    O O4 0.8772(2) 0.5456(2) 0.18195(13) 0.0488(4) Uani d D 1 1 . .
    O O5 0.6277(2) 0.49724(18) 0.29763(11) 0.0394(4) Uani d . 1 1 . .
    C C1 1.0365(3) 0.1721(3) 0.31538(14) 0.0320(5) Uani d . 1 1 . .
    C C2 1.0262(3) 0.3008(3) 0.37105(15) 0.0335(5) Uani d . 1 1 . .
    C C3 1.1149(3) 0.3354(3) 0.46378(15) 0.0393(5) Uani d . 1 1 . .
    H H3 1.1147 0.4263 0.4981 0.047 Uiso calc R 1 1 . .
    C C4 1.1993(3) 0.2377(3) 0.50247(16) 0.0428(6) Uani d . 1 1 . .
    H H4A 1.2587 0.2634 0.5628 0.051 Uiso calc R 1 1 . .
    C C5 1.1996(3) 0.0961(3) 0.45323(15) 0.0375(5) Uani d . 1 1 . .
    C C6 1.2751(3) -0.0119(3) 0.49719(17) 0.0460(6) Uani d . 1 1 . .
    H H6 1.3333 0.0135 0.5579 0.055 Uiso calc R 1 1 . .
    C C7 1.2650(3) -0.1525(3) 0.45303(18) 0.0498(6) Uani d . 1 1 . .
    H H7 1.3184 -0.2214 0.4823 0.060 Uiso calc R 1 1 . .
    C C8 1.1733(3) -0.1919(3) 0.36306(18) 0.0495(6) Uani d . 1 1 . .
    H H8 1.1608 -0.2899 0.3338 0.059 Uiso calc R 1 1 . .
    C C9 1.1014(3) -0.0885(3) 0.31728(16) 0.0418(5) Uani d . 1 1 . .
    H H9 1.0424 -0.1174 0.2570 0.050 Uiso calc R 1 1 . .
    C C10 1.1148(3) 0.0606(3) 0.35915(14) 0.0332(5) Uani d . 1 1 . .
    C C11 0.9751(3) 0.1582(2) 0.21387(14) 0.0315(5) Uani d . 1 1 . .
    C C12 1.0689(3) 0.0947(3) 0.14163(16) 0.0453(6) Uani d . 1 1 . .
    H H12A 1.0006 -0.0071 0.1172 0.068 Uiso calc R 1 1 . .
    H H12B 1.1788 0.0882 0.1710 0.068 Uiso calc R 1 1 . .
    H H12C 1.0870 0.1627 0.0907 0.068 Uiso calc R 1 1 . .
    C C13 0.6477(3) 0.2374(2) 0.07614(14) 0.0318(5) Uani d . 1 1 . .
    C C14 0.5526(3) 0.2159(2) -0.02017(14) 0.0315(4) Uani d . 1 1 . .
    C C15 0.5965(3) 0.1316(3) -0.09313(15) 0.0371(5) Uani d . 1 1 . .
    H H15 0.6872 0.0860 -0.0827 0.045 Uiso calc R 1 1 . .
    C C16 0.5042(3) 0.1159(3) -0.18146(16) 0.0432(6) Uani d . 1 1 . .
    H H16 0.5321 0.0605 -0.2317 0.052 Uiso calc R 1 1 . .
    C C17 0.3698(3) 0.1840(3) -0.19387(16) 0.0472(6) Uani d . 1 1 . .
    H H17 0.3078 0.1730 -0.2536 0.057 Uiso calc R 1 1 . .
    C C18 0.4158(3) 0.2800(3) -0.03938(16) 0.0401(5) Uani d . 1 1 . .
    H H18 0.3858 0.3366 0.0095 0.048 Uiso calc R 1 1 . .
    C C19 1.0283(4) 0.5696(4) 0.1364(2) 0.0628(8) Uani d . 1 1 . .
    H H19A 1.1219 0.5587 0.1803 0.094 Uiso calc R 1 1 . .
    H H19B 1.0570 0.6724 0.1141 0.094 Uiso calc R 1 1 . .
    H H19C 1.0095 0.4941 0.0837 0.094 Uiso calc R 1 1 . .
    C C20 0.4631(4) 0.4778(4) 0.3286(3) 0.0748(10) Uani d . 1 1 . .
    H H20A 0.3755 0.4375 0.2764 0.112 Uiso calc R 1 1 . .
    H H20B 0.4528 0.5764 0.3529 0.112 Uiso calc R 1 1 . .
    H H20C 0.4486 0.4061 0.3778 0.112 Uiso calc R 1 1 . .
    H H4 0.814(4) 0.600(3) 0.159(2) 0.080 Uiso d D 1 1 . .
loop_
    _atom_site_aniso_label
    _atom_site_aniso_U_11
    _atom_site_aniso_U_22
    _atom_site_aniso_U_33
    _atom_site_aniso_U_12
    _atom_site_aniso_U_13
    _atom_site_aniso_U_23
    V1 0.0342(2) 0.0342(2) 0.0302(2) 0.01284(16) 0.00180(14) -0.00170(14)
    N1 0.0326(9) 0.0343(10) 0.0267(8) 0.0111(8) -0.0022(7) -0.0020(7)
    N2 0.0369(10) 0.0382(10) 0.0261(8) 0.0144(8) -0.0017(7) -0.0019(7)
    N3 0.0436(12) 0.0538(13) 0.0434(11) 0.0169(10) -0.0063(9) 0.0081(9)
    O1 0.0416(9) 0.0370(9) 0.0399(8) 0.0169(7) -0.0064(7) -0.0082(7)
    O2 0.0356(8) 0.0473(10) 0.0319(8) 0.0179(7) 0.0009(6) -0.0026(7)
    O3 0.0529(10) 0.0412(10) 0.0363(8) 0.0113(8) 0.0070(7) 0.0025(7)
    O4 0.0403(10) 0.0485(11) 0.0640(11) 0.0180(8) 0.0131(8) 0.0204(8)
    O5 0.0347(8) 0.0400(9) 0.0461(9) 0.0141(7) 0.0082(7) -0.0033(7)
    C1 0.0280(11) 0.0370(12) 0.0307(10) 0.0102(9) -0.0004(8) -0.0004(9)
    C2 0.0289(11) 0.0371(12) 0.0341(11) 0.0097(9) 0.0010(8) -0.0013(9)
    C3 0.0355(12) 0.0458(14) 0.0349(11) 0.0113(10) -0.0010(9) -0.0093(10)
    C4 0.0364(12) 0.0565(16) 0.0313(11) 0.0096(11) -0.0050(9) -0.0038(10)
    C5 0.0288(11) 0.0479(14) 0.0342(11) 0.0083(10) 0.0002(9) 0.0051(10)
    C6 0.0382(13) 0.0586(17) 0.0407(13) 0.0137(12) -0.0033(10) 0.0101(11)
    C7 0.0482(15) 0.0541(16) 0.0521(15) 0.0223(13) 0.0008(12) 0.0165(12)
    C8 0.0559(16) 0.0446(15) 0.0523(15) 0.0216(12) 0.0038(12) 0.0051(11)
    C9 0.0427(13) 0.0447(14) 0.0393(12) 0.0168(11) -0.0017(10) 0.0000(10)
    C10 0.0262(10) 0.0400(12) 0.0335(11) 0.0096(9) 0.0024(8) 0.0027(9)
    C11 0.0316(11) 0.0319(11) 0.0313(10) 0.0110(9) 0.0003(8) -0.0018(8)
    C12 0.0479(14) 0.0608(16) 0.0358(12) 0.0306(13) 0.0049(10) -0.0019(11)
    C13 0.0337(11) 0.0312(11) 0.0294(10) 0.0080(9) 0.0004(8) 0.0013(8)
    C14 0.0313(11) 0.0289(11) 0.0318(10) 0.0043(9) 0.0009(8) 0.0045(8)
    C15 0.0370(12) 0.0378(13) 0.0356(11) 0.0095(10) 0.0026(9) 0.0006(9)
    C16 0.0467(14) 0.0448(14) 0.0337(12) 0.0062(11) 0.0014(10) -0.0018(10)
    C17 0.0488(15) 0.0519(16) 0.0341(12) 0.0053(12) -0.0068(11) 0.0067(11)
    C18 0.0432(13) 0.0436(14) 0.0351(12) 0.0165(11) -0.0002(10) 0.0029(10)
    C19 0.0587(18) 0.0611(19) 0.0673(19) 0.0090(14) 0.0232(14) 0.0018(14)
    C20 0.0444(16) 0.069(2) 0.117(3) 0.0212(15) 0.0286(17) -0.0109(19)
_geom_special_details
;
All e.s.d.'s (except the e.s.d. in the dihedral angle between two l.s. planes)
are estimated using the full covariance matrix. The cell e.s.d.'s are taken
into account individually in the estimation of e.s.d.'s in distances, angles
and torsion angles; correlations between e.s.d.'s in cell parameters are only
used when they are defined by crystal symmetry. An approximate (isotropic)
treatment of cell e.s.d.'s is used for estimating e.s.d.'s involving l.s.
planes.
;
loop_
    _geom_bond_atom_site_label_1
    _geom_bond_atom_site_label_2
    _geom_bond_site_symmetry_2
    _geom_bond_distance
    _geom_bond_publ_flag
    V1 O3 . 1.5826(17) y
    V1 O5 . 1.7796(15) y
    V1 O1 . 1.8555(15) y
    V1 O2 . 1.9716(15) y
    V1 N1 . 2.1143(17) y
    V1 O4 . 2.3162(18) y
    N1 C11 . 1.299(3) ?
    N1 N2 . 1.399(2) ?
    N2 C13 . 1.301(3) ?
    N3 C17 . 1.334(3) ?
    N3 C18 . 1.340(3) ?
    O1 C2 . 1.337(3) ?
    O2 C13 . 1.302(2) ?
    O4 C19 . 1.403(3) ?
    O4 H4 . 0.843(10) ?
    O5 C20 . 1.406(3) ?
    C1 C2 . 1.394(3) ?
    C1 C10 . 1.444(3) ?
    C1 C11 . 1.469(3) ?
    C2 C3 . 1.419(3) ?
    C3 C4 . 1.346(3) ?
    C3 H3 . 0.9300 ?
    C4 C5 . 1.421(3) ?
    C4 H4A . 0.9300 ?
    C5 C6 . 1.407(3) ?
    C5 C10 . 1.425(3) ?
    C6 C7 . 1.360(4) ?
    C6 H6 . 0.9300 ?
    C7 C8 . 1.396(3) ?
    C7 H7 . 0.9300 ?
    C8 C9 . 1.368(3) ?
    C8 H8 . 0.9300 ?
    C9 C10 . 1.409(3) ?
    C9 H9 . 0.9300 ?
    C11 C12 . 1.508(3) ?
    C12 H12A . 0.9600 ?
    C12 H12B . 0.9600 ?
    C12 H12C . 0.9600 ?
    C13 C14 . 1.482(3) ?
    C14 C18 . 1.382(3) ?
    C14 C15 . 1.384(3) ?
    C15 C16 . 1.379(3) ?
    C15 H15 . 0.9300 ?
    C16 C17 . 1.377(3) ?
    C16 H16 . 0.9300 ?
    C17 H17 . 0.9300 ?
    C18 H18 . 0.9300 ?
    C19 H19A . 0.9600 ?
    C19 H19B . 0.9600 ?
    C19 H19C . 0.9600 ?
    C20 H20A . 0.9600 ?
    C20 H20B . 0.9600 ?
    C20 H20C . 0.9600 ?
loop_
    _geom_angle_atom_site_label_1
    _geom_angle_atom_site_label_2
    _geom_angle_atom_site_label_3
    _geom_angle_site_symmetry_1
    _geom_angle_site_symmetry_3
    _geom_angle
    _geom_angle_publ_flag
    O3 V1 O5 . . 101.71(8) ?
    O3 V1 O1 . . 100.85(8) ?
    O5 V1 O1 . . 105.37(7) ?
    O3 V1 O2 . . 99.22(8) ?
    O5 V1 O2 . . 91.49(7) ?
    O1 V1 O2 . . 150.41(7) ?
    O3 V1 N1 . . 95.53(8) ?
    O5 V1 N1 . . 159.33(7) ?
    O1 V1 N1 . . 82.18(7) ?
    O2 V1 N1 . . 74.42(6) ?
    O3 V1 O4 . . 177.71(7) ?
    O5 V1 O4 . . 80.30(7) ?
    O1 V1 O4 . . 79.58(7) ?
    O2 V1 O4 . . 79.56(7) ?
    N1 V1 O4 . . 82.28(7) ?
    C11 N1 N2 . . 117.13(17) ?
    C11 N1 V1 . . 127.25(13) ?
    N2 N1 V1 . . 115.38(12) ?
    C13 N2 N1 . . 107.79(16) ?
    C17 N3 C18 . . 117.3(2) ?
    C2 O1 V1 . . 125.76(14) ?
    C13 O2 V1 . . 116.38(13) ?
    C19 O4 V1 . . 134.37(17) ?
    C19 O4 H4 . . 110(2) ?
    V1 O4 H4 . . 112(2) ?
    C20 O5 V1 . . 127.10(17) ?
    C2 C1 C10 . . 118.48(18) ?
    C2 C1 C11 . . 119.09(19) ?
    C10 C1 C11 . . 122.37(18) ?
    O1 C2 C1 . . 122.17(18) ?
    O1 C2 C3 . . 117.00(19) ?
    C1 C2 C3 . . 120.7(2) ?
    C4 C3 C2 . . 120.5(2) ?
    C4 C3 H3 . . 119.8 ?
    C2 C3 H3 . . 119.8 ?
    C3 C4 C5 . . 121.5(2) ?
    C3 C4 H4A . . 119.2 ?
    C5 C4 H4A . . 119.2 ?
    C6 C5 C4 . . 121.2(2) ?
    C6 C5 C10 . . 119.8(2) ?
    C4 C5 C10 . . 119.0(2) ?
    C7 C6 C5 . . 121.5(2) ?
    C7 C6 H6 . . 119.2 ?
    C5 C6 H6 . . 119.2 ?
    C6 C7 C8 . . 119.0(2) ?
    C6 C7 H7 . . 120.5 ?
    C8 C7 H7 . . 120.5 ?
    C9 C8 C7 . . 121.0(2) ?
    C9 C8 H8 . . 119.5 ?
    C7 C8 H8 . . 119.5 ?
    C8 C9 C10 . . 121.6(2) ?
    C8 C9 H9 . . 119.2 ?
    C10 C9 H9 . . 119.2 ?
    C9 C10 C5 . . 116.9(2) ?
    C9 C10 C1 . . 123.88(19) ?
    C5 C10 C1 . . 119.1(2) ?
    N1 C11 C1 . . 119.21(18) ?
    N1 C11 C12 . . 119.49(18) ?
    C1 C11 C12 . . 121.08(18) ?
    C11 C12 H12A . . 109.5 ?
    C11 C12 H12B . . 109.5 ?
    H12A C12 H12B . . 109.5 ?
    C11 C12 H12C . . 109.5 ?
    H12A C12 H12C . . 109.5 ?
    H12B C12 H12C . . 109.5 ?
    N2 C13 O2 . . 124.12(18) ?
    N2 C13 C14 . . 118.44(18) ?
    O2 C13 C14 . . 117.43(18) ?
    C18 C14 C15 . . 117.97(19) ?
    C18 C14 C13 . . 120.36(19) ?
    C15 C14 C13 . . 121.66(19) ?
    C16 C15 C14 . . 119.2(2) ?
    C16 C15 H15 . . 120.4 ?
    C14 C15 H15 . . 120.4 ?
    C17 C16 C15 . . 118.7(2) ?
    C17 C16 H16 . . 120.7 ?
    C15 C16 H16 . . 120.7 ?
    N3 C17 C16 . . 123.3(2) ?
    N3 C17 H17 . . 118.3 ?
    C16 C17 H17 . . 118.3 ?
    N3 C18 C14 . . 123.5(2) ?
    N3 C18 H18 . . 118.2 ?
    C14 C18 H18 . . 118.2 ?
    O4 C19 H19A . . 109.5 ?
    O4 C19 H19B . . 109.5 ?
    H19A C19 H19B . . 109.5 ?
    O4 C19 H19C . . 109.5 ?
    H19A C19 H19C . . 109.5 ?
    H19B C19 H19C . . 109.5 ?
    O5 C20 H20A . . 109.5 ?
    O5 C20 H20B . . 109.5 ?
    H20A C20 H20B . . 109.5 ?
    O5 C20 H20C . . 109.5 ?
    H20A C20 H20C . . 109.5 ?
    H20B C20 H20C . . 109.5 ?
loop_
    _geom_hbond_atom_site_label_D
    _geom_hbond_atom_site_label_H
    _geom_hbond_atom_site_label_A
    _geom_hbond_site_symmetry_A
    _geom_hbond_distance_DH
    _geom_hbond_distance_HA
    _geom_hbond_distance_DA
    _geom_hbond_angle_DHA
    O4 H4 N3 2_665 0.843(10) 1.896(11) 2.734(3) 173(3)
