# Supplementary material for: (Methanol-κO)(methano­lato-κO)oxido{N′-[1-(2-oxidonaphthalen-1-yl-κO)ethyl­idene]nicotinohydrazidato-κ2 N′,O}vanadium(V)
Source: Acta Crystallogr Sect E Struct Rep Online. 2011 Oct 5;67(Pt 11):m1475–6. doi: 10.1107/S1600536811039766 (PMC3246913; doi:10.1107/S1600536811039766)
Supplement: Supplementary file 2 [file e-67-m1475-Isup2.hkl]

# 
# h,k,l, Fc-squared, Fo-squared, sigma(Fo-squared) and status flag 
# 
data_I
_shelx_title ' test_0m in P-1' 
_shelx_refln_list_code          4 
_shelx_F_calc_maximum      137.11 
_exptl_crystal_F_000       448.00 
_reflns_d_resolution_high  0.7829 
 
loop_ 
 _symmetry_equiv_pos_as_xyz 
 'x, y, z' 
 '-x, -y, -z' 
 
_cell_length_a     8.0559 
_cell_length_b     8.9308 
_cell_length_c    14.2041 
_cell_angle_alpha  92.312 
_cell_angle_beta   95.418 
_cell_angle_gamma 105.481 
 
_shelx_F_squared_multiplier     1.000 
 
loop_ 
 _refln_index_h 
 _refln_index_k 
 _refln_index_l 
 _refln_F_squared_calc 
 _refln_F_squared_meas 
 _refln_F_squared_sigma 
 _refln_observed_status 
   1   0   0      215.24      199.96      4.55 o 
   2   0   0        7.97        3.01      2.27 o 
   3   0   0      506.17      494.60     12.13 o 
   4   0   0       20.69       30.18      1.60 o 
   5   0   0        0.33        1.34      1.00 o 
   6   0   0      135.69      138.48      8.59 o 
   7   0   0       81.15       85.07      7.58 o 
   8   0   0       33.46       33.52      6.40 o 
   9   0   0       45.20       48.18      7.75 o 
 -10   1   0      124.37      124.33     11.62 o 
  -9   1   0        0.12       -0.17      3.87 o 
  -8   1   0      204.51      215.63     12.63 o 
  -7   1   0        0.64       -1.35      2.19 o 
  -6   1   0      206.36      245.35      7.00 o 
  -5   1   0       81.22       67.63      8.00 o 
  -4   1   0       48.02       99.03      2.57 o 
  -3   1   0        6.87       16.01      1.39 o 
  -2   1   0      301.27      293.32      5.36 o 
  -1   1   0     2299.87     2285.44     48.85 o 
   1   1   0     3786.81     3809.94     58.12 o 
   2   1   0      999.80     1080.35     19.88 o 
   3   1   0      694.34      672.36      9.35 o 
   4   1   0       14.85       17.18      1.45 o 
   5   1   0      389.80      389.53      8.90 o 
   6   1   0       13.44       28.89      9.52 o 
   7   1   0      157.09      164.76     10.44 o 
   8   1   0       46.45       59.13      7.75 o 
   9   1   0       24.37       31.84      7.08 o 
 -10   2   0       36.14       34.53      7.75 o 
  -9   2   0        0.69        5.56      4.21 o 
  -8   2   0      187.01      188.51     11.46 o 
  -7   2   0       50.17       43.36      3.88 o 
  -6   2   0       15.73       13.14      3.54 o 
  -5   2   0        6.53        1.47      1.37 o 
  -4   2   0      717.55      710.24     12.21 o 
  -3   2   0     1269.82     1221.15     24.93 o 
  -2   2   0      697.49      718.08     10.59 o 
  -1   2   0     1237.28     1210.12     15.00 o 
   0   2   0     3940.20     4113.03     44.31 o 
   1   2   0      274.00      329.68      7.92 o 
   2   2   0      566.96      568.56     12.80 o 
   3   2   0      100.49       83.73      4.89 o 
   4   2   0      537.39      548.18     15.16 o 
   5   2   0     1066.88     1085.44     17.86 o 
   6   2   0        1.96       -0.44      1.70 o 
   7   2   0        9.91       11.12      4.38 o 
   8   2   0        2.98        5.39      4.55 o 
   9   2   0        4.21        8.09      5.05 o 
 -10   3   0       11.91        6.91      5.05 o 
  -9   3   0       10.62       19.20      5.56 o 
  -8   3   0       66.75       50.85      4.60 o 
  -7   3   0      343.65      347.54     14.66 o 
  -6   3   0      562.31      570.61     12.56 o 
  -5   3   0     2354.04     2434.72     69.15 o 
  -4   3   0       16.79       29.47      2.68 o 
  -3   3   0      931.98      949.60     14.52 o 
  -2   3   0      298.11      278.55      6.06 o 
  -1   3   0       96.38      115.01      3.38 o 
   0   3   0      856.99      977.08     18.36 o 
   1   3   0        7.38        9.77      1.35 o 
   2   3   0     1096.50     1121.96     22.07 o 
   3   3   0        3.21        9.27      2.53 o 
   4   3   0     1309.05     1212.59     26.45 o 
   5   3   0       44.66       50.04      4.05 o 
   6   3   0      113.25      113.13      5.90 o 
   7   3   0      188.72      197.77     11.79 o 
   8   3   0       30.16       38.41      7.08 o 
 -10   4   0        4.67        3.71      4.72 o 
  -9   4   0      100.30       91.47      9.94 o 
  -8   4   0       43.14       43.46      6.57 o 
  -7   4   0       34.51       26.20      4.21 o 
  -6   4   0     1232.88     1227.78     21.02 o 
  -5   4   0      124.50      119.37      5.90 o 
  -4   4   0     1561.34     1654.89     23.81 o 
  -3   4   0      185.91      194.74      5.80 o 
  -2   4   0      438.32      362.29      7.72 o 
  -1   4   0      440.04      470.48      8.69 o 
   0   4   0       34.39       28.98      2.70 o 
   1   4   0      960.12     1088.44     14.73 o 
   2   4   0      151.92      163.24      6.91 o 
   3   4   0      220.09      242.25      9.43 o 
   4   4   0      187.46      175.03      8.76 o 
   5   4   0      217.15      204.61      9.43 o 
   6   4   0        0.70        3.65      2.47 o 
   7   4   0       77.25       74.49     16.34 o 
   8   4   0        1.39       -0.51      4.04 o 
 -10   5   0       97.97      120.62     11.46 o 
  -9   5   0       19.88       18.99      3.88 o 
  -8   5   0       52.40       54.24      7.41 o 
  -7   5   0       97.56       87.86      5.58 o 
  -6   5   0       69.04       63.93      5.31 o 
  -5   5   0      439.80      453.06     18.62 o 
  -4   5   0      141.31      137.36      5.52 o 
  -3   5   0      528.57      486.53     10.45 o 
  -2   5   0      230.70      191.42      5.87 o 
  -1   5   0     2301.31     2296.57     29.18 o 
   0   5   0        0.00       -1.15      0.77 o 
   1   5   0      333.36      343.32      7.12 o 
   2   5   0       64.95       79.51      5.22 o 
   3   5   0      313.28      319.40     11.46 o 
   4   5   0        0.48        2.19      2.86 o 
   5   5   0       34.85       36.11      4.10 o 
   6   5   0      122.85      127.16      6.85 o 
   7   5   0       12.52       18.22      3.87 o 
  -9   6   0      173.09      172.84     12.63 o 
  -8   6   0       63.97       54.27      7.67 o 
  -7   6   0      104.11      109.08      6.50 o 
  -6   6   0        1.33        0.67      2.06 o 
  -5   6   0       10.49       14.75      2.74 o 
  -4   6   0      221.10      197.12     16.26 o 
  -3   6   0      395.17      380.43      9.68 o 
  -2   6   0      479.20      497.65     10.82 o 
  -1   6   0     1163.19     1172.62     18.28 o 
   0   6   0      261.50      285.96      7.21 o 
   1   6   0      196.42      202.66      8.59 o 
   2   6   0       99.22      104.95      6.40 o 
   3   6   0       32.39       23.25      4.21 o 
   4   6   0      114.21      108.99      7.75 o 
   5   6   0        2.26       -0.66      2.27 o 
   6   6   0       47.31       42.59      5.06 o 
  -9   7   0       97.69      108.15     10.28 o 
  -8   7   0       79.87       85.32      7.58 o 
  -7   7   0        0.15       -1.08      2.30 o 
  -6   7   0        0.53       -0.85      2.14 o 
  -5   7   0       25.69       33.47      4.03 o 
  -4   7   0      133.81      139.57     13.81 o 
  -3   7   0      768.36      802.05     23.25 o 
  -2   7   0      796.15      821.09     15.52 o 
  -1   7   0       17.74       11.46      3.37 o 
   0   7   0      313.70      333.72     11.62 o 
   1   7   0      138.50      138.81      7.58 o 
   2   7   0      163.94      154.65      8.25 o 
   3   7   0       94.41       89.12      7.24 o 
   4   7   0        4.46       13.65      4.89 o 
   5   7   0       55.68       56.27      8.25 o 
   6   7   0        2.01        3.71      4.55 o 
  -8   8   0       44.08       48.91      5.75 o 
  -7   8   0       35.07       41.82      5.23 o 
  -6   8   0       77.68       81.76      6.26 o 
  -5   8   0       28.51       27.50      4.04 o 
  -4   8   0       67.08       56.70      9.69 o 
  -3   8   0        9.08       10.53      2.66 o 
  -2   8   0      335.47      343.83      9.92 o 
  -1   8   0        0.59       -1.01      2.53 o 
   3   8   0       54.18       57.95      8.25 o 
   4   8   0        0.02       -1.18      3.71 o 
   5   8   0        9.86       16.00      5.90 o 
  -8   9   0       24.36       34.23      5.10 o 
  -7   9   0       74.00       67.66      6.31 o 
  -6   9   0        0.07       -1.35      3.54 o 
  -5   9   0      225.66      231.64     13.98 o 
  -4   9   0       56.96       56.94      7.92 o 
  -3   9   0        9.95       10.11      4.21 o 
  -2   9   0        8.22       10.77      2.80 o 
  -1   9   0       48.39       49.53      6.57 o 
   0   9   0       50.80       46.16      6.91 o 
   1   9   0        0.22        0.17      3.71 o 
   2   9   0      126.71      111.86     10.11 o 
   3   9   0       75.15       64.02      9.27 o 
  -7  10   0      107.07      129.04     12.13 o 
  -6  10   0       14.64       13.48      5.73 o 
  -5  10   0       88.74      111.35     11.46 o 
  -4  10   0       65.25       84.06      9.77 o 
  -3  10   0      100.17      119.10     10.11 o 
  -1  10   0       31.33       32.68      6.57 o 
   0  10   0        0.23        1.85      4.04 o 
   1  10   0       11.52       10.61      5.73 o 
   2  10   0        4.59        8.25      5.05 o 
  -5  11   0        9.05       10.44      5.73 o 
  -4  11   0      111.79      121.12     11.12 o 
  -1  11   0       14.03        7.58      5.22 o 
   1 -11   1       13.21        8.09      5.22 o 
   4 -11   1       16.84       16.00      5.73 o 
   5 -11   1       10.76       23.58      6.74 o 
  -2 -10   1       29.31       30.15      7.08 o 
  -1 -10   1       21.25       18.19      6.23 o 
   3 -10   1        1.02        3.20      3.71 o 
   4 -10   1       52.58       69.74      8.93 o 
   5 -10   1       59.48       77.49      9.94 o 
   6 -10   1       25.94       19.04      6.40 o 
  -3  -9   1       81.15       62.16      9.10 o 
   2  -9   1        0.29        0.34      2.70 o 
   3  -9   1      103.83      124.66      9.43 o 
   4  -9   1       54.24       62.50      7.92 o 
   5  -9   1       12.59        9.86      3.22 o 
   6  -9   1      139.96      170.63      8.73 o 
   7  -9   1        0.13        0.51      3.79 o 
   8  -9   1      108.44      128.03     11.46 o 
  -5  -8   1        0.04       -3.71      3.37 o 
  -4  -8   1       38.44       26.62      6.57 o 
  -1  -8   1        1.00        1.85      3.03 o 
   0  -8   1      105.55      104.78      7.24 o 
   1  -8   1      376.43      362.19     13.98 o 
   2  -8   1      657.16      660.39     14.41 o 
   3  -8   1       21.28       18.28      2.99 o 
   4  -8   1       44.32       46.81      4.72 o 
   5  -8   1       30.94       26.48      3.81 o 
   6  -8   1       36.78       35.28      5.81 o 
   7  -8   1        2.08        4.50      3.45 o 
   8  -8   1        3.72       -2.86      2.86 o 
  -6  -7   1        5.72        6.40      5.22 o 
  -5  -7   1       22.43       23.18      4.27 o 
  -4  -7   1       66.78       50.71      6.57 o 
  -3  -7   1        6.60       12.30      4.04 o 
  -2  -7   1       13.54       16.17      3.87 o 
  -1  -7   1       39.92       46.33      5.39 o 
   0  -7   1      254.39      267.85     10.78 o 
   1  -7   1      477.32      511.96     16.00 o 
   2  -7   1      103.45      116.16      5.54 o 
   3  -7   1      121.30      137.97      9.10 o 
   4  -7   1      107.74       92.74      5.29 o 
   5  -7   1       40.02       34.02      3.91 o 
   6  -7   1        6.76        3.27      2.70 o 
   7  -7   1      119.54      114.87      6.95 o 
   8  -7   1       31.06       33.19      6.74 o 
   9  -7   1       20.24       16.87      4.04 o 
  -6  -6   1        5.76        3.43      2.95 o 
  -5  -6   1       43.46       32.68      5.90 o 
  -4  -6   1       49.44       38.07      5.56 o 
  -3  -6   1        1.25        3.54      2.53 o 
  -2  -6   1        0.41       -1.52      2.02 o 
  -1  -6   1       56.67       50.88      4.55 o 
   0  -6   1      200.41      181.71      5.71 o 
   1  -6   1      633.97      591.73     13.56 o 
   2  -6   1      632.42      664.09     21.98 o 
   3  -6   1      336.75      364.10      9.47 o 
   4  -6   1       49.14       51.85      7.92 o 
   5  -6   1       34.98       37.50      3.81 o 
   6  -6   1       16.08       17.84      3.33 o 
   7  -6   1      142.97      135.27      7.21 o 
   8  -6   1      188.15      194.57     12.47 o 
   9  -6   1        0.88       -0.66      2.78 o 
  -7  -5   1       50.26       51.79      5.46 o 
  -6  -5   1       33.22       36.71      4.46 o 
  -5  -5   1       86.72       81.70      7.92 o 
  -4  -5   1      263.87      287.73     12.13 o 
  -3  -5   1      778.02      824.12     20.89 o 
  -2  -5   1        0.59        1.01      1.68 o 
  -1  -5   1       76.42       83.93      3.40 o 
   0  -5   1      857.65      788.98     12.74 o 
   1  -5   1        0.49        0.08      1.26 o 
   2  -5   1      952.27      965.08     15.84 o 
   3  -5   1       27.77       29.36      3.62 o 
   4  -5   1       81.64       78.60      5.05 o 
   5  -5   1      245.78      247.86     23.33 o 
   6  -5   1      320.63      313.04      9.77 o 
   7  -5   1      284.60      280.49     13.81 o 
   8  -5   1        2.64        4.04      2.62 o 
   9  -5   1      119.25      134.52      7.92 o 
  10  -5   1        4.33        4.89      4.72 o 
  -8  -4   1       31.43       42.28      7.58 o 
  -7  -4   1       23.82       24.23      4.08 o 
  -6  -4   1      203.81      193.23     11.12 o 
  -5  -4   1        1.52        0.17      2.86 o 
  -4  -4   1       88.22       83.73      6.23 o 
  -3  -4   1      211.40      202.32      8.59 o 
  -2  -4   1       42.26       36.72      3.54 o 
  -1  -4   1        7.05        3.21      1.10 o 
   0  -4   1      728.13      714.95     15.33 o 
   1  -4   1       21.06       14.10      5.98 o 
   2  -4   1     1182.21     1258.21     18.10 o 
   3  -4   1      625.64      562.04     11.88 o 
   4  -4   1      193.60      246.20      7.20 o 
   5  -4   1      977.98      951.37     17.09 o 
   6  -4   1        3.59        1.17      1.96 o 
   7  -4   1      361.97      333.22     14.82 o 
   8  -4   1       48.30       43.77      4.53 o 
   9  -4   1        2.46        1.35      3.54 o 
  10  -4   1       11.25        4.72      4.55 o 
  -8  -3   1      125.65      124.83     10.28 o 
  -7  -3   1        8.49        9.10      4.21 o 
  -6  -3   1       92.80       86.25      7.58 o 
  -5  -3   1      723.49      701.31     19.88 o 
  -4  -3   1        2.60        2.36      2.19 o 
  -3  -3   1     1025.76      937.83     20.89 o 
  -2  -3   1      241.54      256.57      8.59 o 
  -1  -3   1     1045.26      996.38     12.90 o 
   0  -3   1      684.67      702.42     10.29 o 
   1  -3   1       68.09       66.93      2.68 o 
   2  -3   1       80.58       71.92      3.04 o 
   3  -3   1      150.28      112.60      4.16 o 
   4  -3   1      445.19      461.01      9.77 o 
   5  -3   1     1726.88     1771.16     25.49 o 
   6  -3   1      498.51      462.60     16.17 o 
   7  -3   1        7.46        6.71      2.37 o 
   8  -3   1        0.34       -0.59      1.91 o 
   9  -3   1       44.87       55.76      8.09 o 
  10  -3   1       93.19       94.00     10.95 o 
  -9  -2   1        6.64        7.75      4.89 o 
  -8  -2   1        0.07        2.86      3.87 o 
  -7  -2   1       35.14       39.59      6.23 o 
  -6  -2   1      168.13      177.56      9.94 o 
  -5  -2   1      351.40      328.33     12.47 o 
  -4  -2   1      389.27      386.45     12.30 o 
  -3  -2   1      223.59      186.15      7.41 o 
  -2  -2   1        3.20        6.74      1.68 o 
  -1  -2   1    15353.44    13981.18    206.20 o 
   0  -2   1     5245.68     5256.03     56.16 o 
   1  -2   1     2114.24     2061.83     24.06 o 
   2  -2   1     2921.54     2795.08     36.47 o 
   3  -2   1       90.87       86.65      3.71 o 
   4  -2   1        3.38       14.32      1.67 o 
   5  -2   1      165.17      163.07      8.25 o 
   6  -2   1      487.86      480.04     10.79 o 
   7  -2   1      164.84      164.22     16.51 o 
   8  -2   1        0.19       -1.85      2.86 o 
   9  -2   1      124.96      115.23     10.28 o 
  10  -2   1        0.28       -1.01      3.71 o 
  -9  -1   1       51.84       43.97      7.58 o 
  -8  -1   1        4.50       14.82      4.89 o 
  -7  -1   1        0.85       -1.01      2.86 o 
  -6  -1   1      110.65      103.10      7.58 o 
  -5  -1   1       91.65       95.35      6.40 o 
  -4  -1   1      142.40      135.11      3.57 o 
  -3  -1   1     1295.10     1370.94     26.11 o 
  -2  -1   1     2002.19     2178.89     36.22 o 
  -1  -1   1     5858.11     5936.61     89.28 o 
   0  -1   1     3516.80     3528.94     54.08 o 
   1  -1   1     3357.72     3148.39     48.69 o 
   2  -1   1      248.51      208.39      6.23 o 
   3  -1   1       24.73       18.63      2.44 o 
   4  -1   1      341.77      378.09      6.05 o 
   5  -1   1       32.71       21.04      1.94 o 
   6  -1   1       73.68       72.31      6.99 o 
   7  -1   1      142.40      155.49      9.94 o 
   8  -1   1        0.03       -1.85      2.86 o 
   9  -1   1       59.84       49.02      8.09 o 
  -9   0   1        0.00        1.68      4.04 o 
  -8   0   1      184.13      183.62     11.62 o 
  -7   0   1      156.02      167.45     10.11 o 
  -6   0   1       18.51       18.53      4.04 o 
  -5   0   1      265.84      289.42     10.95 o 
  -4   0   1      680.03      694.93     11.10 o 
  -3   0   1      834.38      785.91     11.27 o 
  -2   0   1     8988.28     8604.12    190.45 o 
  -1   0   1    15440.14    12031.23    179.08 o 
   1   0   1      677.56      737.12      7.22 o 
   2   0   1      506.07      537.60      7.75 o 
   3   0   1      137.05      135.80      2.84 o 
   4   0   1        0.20        0.22      0.60 o 
   5   0   1       22.69       26.00      1.79 o 
   6   0   1        5.14        5.73      3.03 o 
   7   0   1       82.61       86.25      7.58 o 
   8   0   1       43.22       44.64      6.91 o 
   9   0   1       30.00       29.82      6.74 o 
 -10   1   1       50.80       39.76      7.58 o 
  -9   1   1       16.89        8.09      4.55 o 
  -8   1   1       17.73       24.09      5.39 o 
  -7   1   1      995.61      965.12     26.45 o 
  -6   1   1        8.39       11.34      2.27 o 
  -5   1   1        1.35        4.23      1.20 o 
  -4   1   1      410.35      464.80      8.86 o 
  -3   1   1      460.67      460.45      8.04 o 
  -2   1   1     1168.06     1121.70     15.25 o 
  -1   1   1        2.17        2.74      0.59 o 
   0   1   1     5122.53     4898.19    209.40 o 
   1   1   1     6335.57     6018.05    103.61 o 
   2   1   1      963.22      936.50      9.76 o 
   3   1   1      257.10      268.76      4.31 o 
   4   1   1     2363.74     2387.13     23.40 o 
   5   1   1        7.00        6.38      1.70 o 
   6   1   1      437.61      452.08     12.63 o 
   7   1   1        4.11        9.77      4.04 o 
   8   1   1       68.92       59.64      7.92 o 
   9   1   1       39.89       49.36      8.42 o 
 -10   2   1        0.06        3.20      4.38 o 
  -9   2   1      131.21      131.74     10.44 o 
  -8   2   1       48.42       49.02      6.91 o 
  -7   2   1       15.27       13.13      2.66 o 
  -6   2   1      518.52      513.31     11.36 o 
  -5   2   1      217.59      230.93      6.73 o 
  -4   2   1     1509.58     1485.99     20.61 o 
  -3   2   1      103.28       91.94      3.38 o 
  -2   2   1     1798.79     1752.00     21.31 o 
  -1   2   1     1198.31     1203.08     11.80 o 
   0   2   1       14.45        9.91      0.74 o 
   1   2   1      462.32      430.86      6.25 o 
   2   2   1        5.16        3.48      1.68 o 
   3   2   1       11.82       13.64      2.50 o 
   4   2   1      286.17      270.51      7.09 o 
   5   2   1      228.44      237.24      7.27 o 
   6   2   1        0.44       -2.04      1.58 o 
   7   2   1       79.81       97.20      8.42 o 
   8   2   1        8.35       14.32      5.39 o 
   9   2   1       99.70      110.51     10.78 o 
 -10   3   1       30.00       39.08      8.09 o 
  -9   3   1       40.20       44.98      7.58 o 
  -8   3   1       85.40       84.06      8.09 o 
  -7   3   1        1.49        0.89      1.86 o 
  -6   3   1      738.17      732.29     14.59 o 
  -5   3   1       54.09       55.55      3.72 o 
  -4   3   1      427.90      396.31      8.74 o 
  -3   3   1      538.04      584.80     11.29 o 
  -2   3   1     1421.27     1459.35     14.82 o 
  -1   3   1     1081.94     1092.33     11.68 o 
   0   3   1       88.42       81.00      2.54 o 
   1   3   1      146.56      198.58      4.16 o 
   2   3   1       32.79       37.02      1.78 o 
   3   3   1      814.54      831.81     13.78 o 
   4   3   1       19.82       21.86      2.62 o 
   5   3   1      767.37      778.42     19.79 o 
   6   3   1       63.63       67.80      5.06 o 
   7   3   1       15.48        7.92      4.21 o 
   8   3   1       75.75       67.72      8.59 o 
 -10   4   1       88.89       92.65     11.12 o 
  -9   4   1       60.14       61.66      8.25 o 
  -8   4   1        0.49       -0.98      1.98 o 
  -7   4   1        8.64        6.40      3.45 o 
  -6   4   1        4.56        9.97      2.66 o 
  -5   4   1     1455.62     1417.16     22.08 o 
  -4   4   1        0.43        1.04      1.17 o 
  -3   4   1     1375.64     1406.90     15.15 o 
  -2   4   1      292.07      268.69      4.90 o 
  -1   4   1        4.58        9.09      1.21 o 
   0   4   1       42.15       36.13      2.01 o 
   1   4   1       61.44       93.48      3.29 o 
   2   4   1      189.31      192.61      4.57 o 
   3   4   1      558.51      554.17     11.13 o 
   4   4   1      137.32      153.02      5.99 o 
   5   4   1      274.65      271.34      8.63 o 
   6   4   1      142.27      132.33      6.61 o 
   7   4   1       88.39       90.11      6.06 o 
   8   4   1       62.05       79.68      9.60 o 
 -10   5   1       17.68       26.95      7.58 o 
  -9   5   1        3.25        5.56      4.55 o 
  -8   5   1      133.78      127.49      7.03 o 
  -7   5   1       46.59       61.66      9.94 o 
  -6   5   1       14.01       13.98      2.85 o 
  -5   5   1      260.28      243.59      7.96 o 
  -4   5   1      437.18      421.23     10.04 o 
  -3   5   1       59.15       69.97      2.62 o 
  -2   5   1     1371.90     1371.99     15.75 o 
  -1   5   1       55.43       53.80      2.95 o 
   0   5   1      538.46      560.04      9.87 o 
   1   5   1      889.46      924.39     13.82 o 
   2   5   1       22.62       16.34      2.86 o 
   3   5   1       30.96       35.25      4.30 o 
   4   5   1      267.18      275.66     23.92 o 
   5   5   1       17.63       20.28      3.39 o 
   6   5   1        0.91       -0.28      2.25 o 
   7   5   1       57.12       57.04      8.68 o 
  -9   6   1       32.20       38.11      5.18 o 
  -8   6   1       90.03       94.46      6.42 o 
  -7   6   1        8.54        3.16      2.70 o 
  -6   6   1      181.24      184.09     10.36 o 
  -5   6   1      284.06      262.64      8.71 o 
  -4   6   1       14.51       13.26      4.63 o 
  -3   6   1        2.25        1.33      0.98 o 
  -2   6   1      266.27      252.48      8.94 o 
  -1   6   1      424.80      396.44      8.91 o 
   0   6   1     1010.79     1045.59     16.06 o 
   1   6   1      452.93      476.07     13.48 o 
   2   6   1       47.21       39.61      6.82 o 
   3   6   1      177.63      167.03     12.38 o 
   4   6   1        2.61        2.25      3.62 o 
   5   6   1      162.57      150.10     10.61 o 
   6   6   1       24.33       21.06      5.90 o 
  -9   7   1       50.75       46.83      5.80 o 
  -8   7   1       84.39       82.22      8.25 o 
  -7   7   1      126.30      124.96      7.14 o 
  -6   7   1        0.84       -1.62      1.78 o 
  -5   7   1        1.49        3.86      2.18 o 
  -4   7   1      373.37      378.72     10.60 o 
  -3   7   1      796.91      776.38     14.57 o 
  -2   7   1      233.78      248.54      6.14 o 
  -1   7   1      496.20      493.58     14.66 o 
   0   7   1       21.53       25.10      4.55 o 
   1   7   1      233.73      207.38     11.12 o 
   2   7   1      181.54      180.76     11.12 o 
   3   7   1      123.85      121.12      9.43 o 
   4   7   1      122.53      113.38      9.60 o 
   5   7   1       13.01       17.01      6.06 o 
  -8   8   1        0.20        1.32      2.78 o 
  -7   8   1       40.54       45.58      5.36 o 
  -6   8   1       17.07       18.57      4.21 o 
  -5   8   1       78.97       81.40     13.31 o 
  -4   8   1      148.59      137.47     10.11 o 
  -3   8   1       43.29       46.50      6.40 o 
  -2   8   1      349.16      361.89     10.16 o 
  -1   8   1       57.70       51.58      4.55 o 
   0   8   1      105.18      103.27      8.25 o 
   1   8   1      105.56       98.55      8.76 o 
   2   8   1       78.97       75.13      8.76 o 
   3   8   1        9.95        8.93      5.05 o 
   4   8   1       50.55       43.97      7.75 o 
  -8   9   1       27.77       25.27      6.91 o 
  -7   9   1        6.74       13.14      5.73 o 
  -6   9   1       90.66      106.97     10.28 o 
  -5   9   1       58.35       72.10      9.10 o 
  -4   9   1       80.57       69.24      8.42 o 
  -3   9   1        0.64        1.35      2.86 o 
  -2   9   1      134.21      151.79      7.08 o 
  -1   9   1        3.20        3.03      3.37 o 
   0   9   1        0.37       -0.34      3.20 o 
   1   9   1       33.87       34.03      6.74 o 
   2   9   1       93.76       83.22      9.60 o 
   3   9   1       15.78        7.58      5.56 o 
  -7  10   1        1.83        1.18      3.87 o 
  -6  10   1      131.13      133.59     11.79 o 
  -5  10   1       70.31       85.07     10.28 o 
  -4  10   1      224.46      236.35     14.66 o 
  -3  10   1      317.84      346.19     16.85 o 
  -1  10   1        3.48       10.44      4.72 o 
   0  10   1        0.13       -1.01      3.71 o 
   1  10   1        5.21        5.56      5.05 o 
   2  10   1        0.18        0.17      4.38 o 
  -5  11   1      100.99      128.54     13.14 o 
  -4  11   1       65.54       55.76      8.93 o 
  -1  11   1        0.07       -4.89      3.54 o 
   5 -10   2       28.71       10.11      4.72 o 
   6 -10   2        2.79        1.35      3.71 o 
   7 -10   2       91.54      118.38      7.96 o 
   0  -9   2       16.59       24.09      5.22 o 
   1  -9   2       39.22       40.09      6.23 o 
   2  -9   2      198.25      227.26     12.30 o 
   3  -9   2        0.22        0.21      2.10 o 
   4  -9   2        0.51        1.92      2.27 o 
   5  -9   2       69.62       85.92      9.27 o 
   6  -9   2       22.79       26.28      6.06 o 
   7  -9   2       92.03       99.22     10.78 o 
   8  -9   2        0.15        4.90      3.16 o 
  -3  -8   2       50.89       45.82      6.40 o 
  -2  -8   2        2.75        3.87      3.37 o 
  -1  -8   2      236.11      255.05     11.96 o 
   0  -8   2        2.76        1.01      3.20 o 
   2  -8   2      100.81      106.79      5.78 o 
   3  -8   2       57.76       60.86      6.57 o 
   4  -8   2        7.73       10.12      2.92 o 
   5  -8   2        5.40       11.88      3.22 o 
   6  -8   2       15.07       14.82      4.89 o 
   7  -8   2      252.85      241.57     14.49 o 
   8  -8   2       37.84       36.63      6.15 o 
  -6  -7   2        3.82       -1.36      3.02 o 
  -5  -7   2       21.05       18.36      5.56 o 
  -4  -7   2        0.10       -0.84      3.20 o 
  -3  -7   2       29.68       35.21      5.39 o 
  -2  -7   2        4.16        7.58      3.54 o 
  -1  -7   2      140.21      143.70      8.42 o 
   0  -7   2      256.59      263.31     11.29 o 
   1  -7   2      120.32      110.65      5.36 o 
   2  -7   2     1961.13     1919.18     28.35 o 
   3  -7   2        2.49        0.79      1.78 o 
   4  -7   2      326.53      323.95     10.00 o 
   5  -7   2       11.17       14.60      2.99 o 
   6  -7   2      153.24      145.72     10.28 o 
   7  -7   2       21.45       17.01      5.05 o 
   8  -7   2       84.77       80.27      6.47 o 
   9  -7   2      100.89      121.02      7.65 o 
  -6  -6   2       16.85       14.49      4.89 o 
  -5  -6   2       47.93       40.77      6.57 o 
  -4  -6   2       84.07       83.89      7.41 o 
  -3  -6   2      136.43      121.46      7.92 o 
  -2  -6   2        6.58        4.21      2.86 o 
  -1  -6   2       26.11       27.63      4.21 o 
   0  -6   2      179.95      193.84      6.01 o 
   1  -6   2      412.94      381.17      9.17 o 
   2  -6   2      648.08      662.74     14.24 o 
   3  -6   2      656.98      712.13     14.29 o 
   4  -6   2        1.11        0.29      1.62 o 
   5  -6   2      108.10      109.66      5.77 o 
   6  -6   2      147.36      143.70      9.60 o 
   7  -6   2        3.81        4.21      3.37 o 
   8  -6   2       76.28       60.75     10.87 o 
   9  -6   2      114.29      111.05      7.12 o 
  -7  -5   2       11.82       15.31      3.72 o 
  -6  -5   2      208.87      219.84     12.30 o 
  -5  -5   2       57.51       53.40      6.74 o 
  -4  -5   2      343.04      339.96     13.31 o 
  -3  -5   2        2.29        0.34      2.19 o 
  -2  -5   2       65.84       56.60      4.89 o 
  -1  -5   2        0.50        0.74      0.87 o 
   0  -5   2        5.10        1.18      1.52 o 
   1  -5   2     1231.52     1234.78     18.45 o 
   2  -5   2        7.20        8.51      3.20 o 
   3  -5   2        7.24       10.53      2.08 o 
   4  -5   2      151.07      161.01      6.19 o 
   5  -5   2      620.62      586.46     13.27 o 
   6  -5   2      280.76      263.47     12.63 o 
   7  -5   2       19.27       23.85      3.79 o 
   8  -5   2       26.49       25.53      4.03 o 
   9  -5   2       42.30       44.71      5.34 o 
  -8  -4   2       14.66        9.60      5.39 o 
  -7  -4   2       27.65       23.25      5.73 o 
  -6  -4   2        0.16        3.87      3.54 o 
  -5  -4   2      277.11      256.74     11.79 o 
  -4  -4   2       60.60       50.88      5.56 o 
  -3  -4   2      248.37      252.02      9.94 o 
  -2  -4   2      378.53      418.63     12.80 o 
  -1  -4   2     2139.01     2084.82     25.06 o 
   0  -4   2      959.45      928.90     20.38 o 
   1  -4   2     1524.85     1485.33     28.13 o 
   2  -4   2       32.00       64.16      3.27 o 
   3  -4   2      816.29      946.00     15.54 o 
   4  -4   2      569.57      579.76     15.50 o 
   5  -4   2       25.37       35.21      4.89 o 
   6  -4   2     1117.50     1060.81     31.25 o 
   7  -4   2        2.07        3.21      2.08 o 
   8  -4   2        0.79        0.53      2.20 o 
   9  -4   2       83.68       79.35      9.60 o 
  10  -4   2       11.65       16.68      6.06 o 
  -8  -3   2        8.44        6.23      4.55 o 
  -7  -3   2       22.54       24.09      5.56 o 
  -6  -3   2       51.31       43.46      6.23 o 
  -5  -3   2        8.32        6.06      3.20 o 
  -4  -3   2      836.50      802.05     20.38 o 
  -3  -3   2        0.92        7.08      2.53 o 
  -2  -3   2     3020.40     3177.70     53.40 o 
  -1  -3   2       88.09       96.79      2.68 o 
   0  -3   2      578.71      543.63     13.14 o 
   1  -3   2      202.86      200.81      7.24 o 
   2  -3   2       83.70       60.16      2.86 o 
   3  -3   2     1786.43     2112.01     38.58 o 
   4  -3   2      405.91      355.62     11.96 o 
   5  -3   2      188.82      208.78      6.66 o 
   6  -3   2      275.99      274.51      8.26 o 
   7  -3   2      214.38      222.50      8.34 o 
   8  -3   2        0.39       -2.49      2.61 o 
   9  -3   2       13.06       18.53      5.90 o 
  10  -3   2        0.21        0.84      3.71 o 
  -9  -2   2       19.47       22.91      6.40 o 
  -8  -2   2      136.52      121.80     10.11 o 
  -7  -2   2       40.72       27.80      5.56 o 
  -6  -2   2        4.39        8.25      3.71 o 
  -5  -2   2       20.84       20.22      3.87 o 
  -4  -2   2     1620.95     1625.49     32.51 o 
  -3  -2   2       41.25       53.74      4.21 o 
  -2  -2   2     2789.18     2854.76     47.51 o 
  -1  -2   2    18798.57    16452.17    402.20 o 
   0  -2   2      394.99      392.26      6.19 o 
   1  -2   2       20.80       18.29      1.29 o 
   2  -2   2      131.49      113.95      3.45 o 
   3  -2   2     1102.51      986.40     18.45 o 
   4  -2   2        3.76        3.17      0.76 o 
   5  -2   2     1233.67     1294.61     19.55 o 
   6  -2   2       10.33        8.10      2.10 o 
   7  -2   2       82.93       84.43      5.64 o 
   8  -2   2      253.87      265.66     14.15 o 
   9  -2   2      116.47      125.34     10.95 o 
  10  -2   2        0.22       -1.18      3.71 o 
  -9  -1   2        9.18        7.41      4.72 o 
  -8  -1   2      120.48      119.78      9.77 o 
  -7  -1   2       98.25      107.48      8.59 o 
  -6  -1   2       84.71       74.12      6.57 o 
  -5  -1   2       39.08       37.90      4.72 o 
  -4  -1   2       50.80       58.92      2.65 o 
  -3  -1   2        1.33        0.40      0.93 o 
  -2  -1   2     9313.74     9064.44    135.95 o 
  -1  -1   2     4959.76     4910.33     74.80 o 
   0  -1   2      387.74      380.53      5.49 o 
   1  -1   2     2348.37     2264.81     20.51 o 
   2  -1   2     1046.21     1049.98     10.74 o 
   3  -1   2     1586.62     1526.79     15.85 o 
   4  -1   2      603.99      611.57      7.97 o 
   5  -1   2      123.60      125.51      3.77 o 
   6  -1   2       90.26       91.81      4.41 o 
   7  -1   2        0.60        2.02      3.20 o 
   8  -1   2       74.24       85.41      9.27 o 
   9  -1   2       25.92       24.60      6.57 o 
  -9   0   2       78.86       72.94      9.10 o 
  -8   0   2       53.30       38.91      6.40 o 
  -7   0   2      143.21      144.04      9.60 o 
  -6   0   2       87.29       72.10      6.23 o 
  -5   0   2      791.79      806.32     13.29 o 
  -4   0   2      315.06      375.26      7.48 o 
  -3   0   2     1059.10     1043.93     19.37 o 
  -2   0   2     1794.04     1910.71     22.09 o 
  -1   0   2     5073.04     5059.53     53.54 o 
   0   0   2     3654.53     3432.56     36.27 o 
   1   0   2     1434.80     1490.23     13.78 o 
   2   0   2       97.40       89.79      2.02 o 
   3   0   2      388.21      425.77      5.89 o 
   4   0   2      479.76      480.28      9.17 o 
   5   0   2       19.28       15.01      1.48 o 
   6   0   2       24.69       25.94      4.72 o 
   7   0   2        7.86       14.49      4.72 o 
   8   0   2      136.45      140.83     10.44 o 
   9   0   2      150.42      143.36     11.62 o 
 -10   1   2        7.30       13.14      5.05 o 
  -9   1   2       97.25      102.09      9.43 o 
  -8   1   2      178.88      192.05     11.62 o 
  -7   1   2        0.73        3.54      2.86 o 
  -6   1   2      581.39      607.16     12.21 o 
  -5   1   2       39.29       41.90      3.54 o 
  -4   1   2       26.08       12.91      1.65 o 
  -3   1   2     1664.49     1707.09     31.17 o 
  -2   1   2      407.85      399.08      8.34 o 
  -1   1   2        2.23        4.93      0.47 o 
   0   1   2     5931.75     5529.02    117.75 o 
   1   1   2     2652.72     2653.40     26.91 o 
   2   1   2      144.51      145.47      2.77 o 
   3   1   2     1477.55     1515.41     15.53 o 
   4   1   2      461.30      446.72      9.76 o 
   5   1   2      217.92      208.11      6.33 o 
   6   1   2       20.60       24.88      3.54 o 
   7   1   2      108.04      107.31      8.59 o 
   8   1   2       22.91       33.69      6.57 o 
   9   1   2        8.00        7.24      5.05 o 
 -10   2   2      104.87      106.64     11.46 o 
  -9   2   2       73.07       76.14      8.93 o 
  -8   2   2        2.22        5.56      3.71 o 
  -7   2   2      688.78      697.86     26.53 o 
  -6   2   2     1077.66     1157.94     19.11 o 
  -5   2   2      284.95      305.76      7.86 o 
  -4   2   2       98.83       82.78      5.14 o 
  -3   2   2     1707.56     1603.56     20.77 o 
  -2   2   2        5.91        7.96      0.71 o 
  -1   2   2     3631.55     3522.10     31.24 o 
   0   2   2     3116.97     3028.33     33.47 o 
   1   2   2      869.44      955.89     19.41 o 
   2   2   2      381.38      357.23      5.21 o 
   3   2   2      128.58      126.32      4.73 o 
   4   2   2      216.27      228.39      6.49 o 
   5   2   2      423.61      405.36      9.70 o 
   6   2   2      393.46      397.12     10.35 o 
   7   2   2       83.42       88.61      8.25 o 
   8   2   2       44.79       45.82      7.41 o 
   9   2   2       23.91       15.84      5.90 o 
 -10   3   2       23.70       28.98      6.74 o 
  -9   3   2       79.23       60.98      8.09 o 
  -8   3   2        8.15       10.70      2.98 o 
  -7   3   2        3.29        5.92      9.01 o 
  -6   3   2      123.60      120.75      5.48 o 
  -5   3   2      970.70      922.30     19.20 o 
  -4   3   2      432.20      429.77      9.08 o 
  -3   3   2     2753.21     2634.94     24.87 o 
  -2   3   2     4927.01     4934.76     68.30 o 
  -1   3   2      908.74      950.31     10.38 o 
   0   3   2     1632.55     1730.12     16.98 o 
   1   3   2        5.08        9.59      1.11 o 
   2   3   2      215.94      211.21      4.40 o 
   3   3   2       47.49       58.82      5.90 o 
   4   3   2     1081.74     1078.55     33.02 o 
   5   3   2        0.33        1.61      1.77 o 
   6   3   2      140.48      167.05      9.18 o 
   7   3   2      137.70      152.63     10.44 o 
   8   3   2       31.72       39.25      7.24 o 
 -10   4   2        0.06       -0.34      4.04 o 
  -9   4   2        4.96        8.25      4.38 o 
  -8   4   2        0.71        0.24      2.10 o 
  -7   4   2        0.18       -2.28      1.82 o 
  -6   4   2       45.54       41.89      7.24 o 
  -5   4   2       50.32       46.75      3.75 o 
  -4   4   2     1394.62     1384.79     20.68 o 
  -3   4   2      305.24      331.69      5.35 o 
  -2   4   2     2244.40     2144.58     21.38 o 
  -1   4   2      628.99      673.23     21.03 o 
   0   4   2      613.69      687.19      8.74 o 
   1   4   2       13.98       15.87      1.66 o 
   2   4   2      555.50      594.38      8.83 o 
   3   4   2       98.76       86.69      4.17 o 
   4   4   2      729.71      694.16     13.71 o 
   5   4   2      197.37      185.66      7.20 o 
   6   4   2       28.98       25.28      3.63 o 
   7   4   2      124.71      131.27      7.09 o 
   8   4   2        0.86        2.02      4.38 o 
 -10   5   2       86.05       82.71     10.28 o 
  -9   5   2        1.09        1.67      3.62 o 
  -8   5   2       18.36       21.31      3.93 o 
  -7   5   2       32.34       27.82      3.96 o 
  -6   5   2      212.86      230.49      8.25 o 
  -5   5   2       96.37      100.95      5.13 o 
  -4   5   2       56.11       53.36      3.64 o 
  -3   5   2      488.74      484.62      7.54 o 
  -2   5   2        4.10        3.24      0.98 o 
  -1   5   2      651.67      634.52      9.01 o 
   0   5   2       61.12       58.12      2.40 o 
   1   5   2      220.28      206.23      4.60 o 
   2   5   2        1.05        1.04      1.29 o 
   3   5   2      496.23      489.08     10.86 o 
   4   5   2      104.79      117.10      5.61 o 
   5   5   2       17.58       17.43      3.27 o 
   6   5   2       75.35       72.44      8.25 o 
   7   5   2        3.86       10.11      5.22 o 
  -9   6   2       35.44       41.70     10.02 o 
  -8   6   2        0.71       -0.35      2.37 o 
  -7   6   2      277.45      287.02     10.16 o 
  -6   6   2      700.99      699.38     24.68 o 
  -5   6   2      502.95      496.52     12.16 o 
  -4   6   2       43.93       40.13      3.64 o 
  -3   6   2      339.16      350.10     16.07 o 
  -2   6   2       64.90       52.79      7.13 o 
  -1   6   2      441.60      460.95     10.24 o 
   0   6   2      680.64      713.94     12.67 o 
   1   6   2       50.16       47.73      3.33 o 
   2   6   2      200.49      184.13     10.44 o 
   3   6   2       41.93       46.50      6.40 o 
   4   6   2      145.60      136.29      9.77 o 
   5   6   2        1.09        2.86      3.37 o 
   6   6   2        1.57        7.58      4.55 o 
  -9   7   2       70.20       86.82      7.41 o 
  -8   7   2      130.97      148.18      8.03 o 
  -7   7   2       77.58       67.71      7.16 o 
  -6   7   2      282.61      290.98     11.46 o 
  -5   7   2      448.17      469.46     12.33 o 
  -4   7   2        2.13        4.78      1.96 o 
  -3   7   2      106.90      105.68      4.97 o 
  -2   7   2       71.66       80.93      4.53 o 
  -1   7   2       32.12       34.47      3.45 o 
   0   7   2      258.14      253.87     11.79 o 
   1   7   2        1.70        0.84      3.20 o 
   2   7   2      259.56      239.55     12.80 o 
   3   7   2      109.79      110.68      9.27 o 
   4   7   2        3.45       -0.17      3.54 o 
   5   7   2       11.83       13.81      5.39 o 
  -8   8   2       82.72       90.46     11.12 o 
  -7   8   2        0.53       -0.17      3.71 o 
  -6   8   2      151.63      142.01     11.29 o 
  -5   8   2        3.05        0.67      3.03 o 
  -4   8   2      341.99      356.30     16.34 o 
  -3   8   2      697.45      705.69     22.91 o 
  -2   8   2      100.33      107.92      8.09 o 
  -1   8   2        7.91        5.66      2.23 o 
   0   8   2       11.48        9.43      4.04 o 
   1   8   2      247.47      270.72     13.81 o 
   2   8   2        0.46       -0.51      3.87 o 
   3   8   2      114.64      102.26      9.77 o 
   4   8   2        1.95        8.93      5.05 o 
  -8   9   2        5.49        8.59      5.39 o 
  -7   9   2       15.78       29.14      7.08 o 
  -6   9   2        3.11        2.36      4.21 o 
  -5   9   2      287.46      300.03     16.34 o 
  -4   9   2        4.11        2.19      3.71 o 
  -3   9   2      211.49      220.52     13.14 o 
  -2   9   2        2.36        3.52      3.45 o 
  -1   9   2       31.88       32.68      5.73 o 
   0   9   2        8.76        8.25      4.38 o 
   1   9   2       35.91       33.86      6.57 o 
   2   9   2       44.15       46.16      7.75 o 
   3   9   2        0.20       -3.03      4.21 o 
  -7  10   2       44.32       43.46      7.92 o 
  -6  10   2       27.86       25.10      6.57 o 
  -5  10   2       39.78       33.36      7.24 o 
  -4  10   2      431.72      477.59     21.06 o 
  -3  10   2       16.21       28.98      6.57 o 
  -1  10   2        0.87        1.68      3.87 o 
   0  10   2       20.36       22.41      6.06 o 
   1  10   2        0.09        2.53      4.72 o 
  -4  11   2        7.14       10.28      5.56 o 
  -1  11   2       73.61       76.48      9.43 o 
   4 -11   3       52.53       63.68      8.76 o 
   3 -10   3       30.21       38.70      5.90 o 
   4 -10   3        0.97        0.90      2.71 o 
   5 -10   3       37.69       31.09     18.19 o 
   6 -10   3       11.92       17.11      4.39 o 
  -2  -9   3        6.36        7.75      4.38 o 
  -1  -9   3        0.17       -0.84      3.03 o 
   0  -9   3      293.68      288.74     13.65 o 
   1  -9   3      201.32      199.80     11.62 o 
   2  -9   3       16.16       18.86      3.26 o 
   3  -9   3       59.54       51.72      7.08 o 
   4  -9   3       13.50       15.67      4.72 o 
   5  -9   3        5.75        6.69      3.16 o 
   6  -9   3      189.41      182.83      8.91 o 
   7  -9   3        0.02        0.31      2.73 o 
  -5  -8   3       13.97        9.94      5.39 o 
  -4  -8   3        0.70       -1.85      3.37 o 
  -3  -8   3        2.82       -2.53      2.86 o 
  -2  -8   3       56.16       56.43      6.91 o 
  -1  -8   3      176.85      177.39     10.44 o 
   0  -8   3        3.74        6.57      3.71 o 
   1  -8   3       11.64       17.69      3.87 o 
   2  -8   3       53.39       62.67      7.08 o 
   3  -8   3      135.24      121.46      8.76 o 
   4  -8   3       54.72       60.31      7.41 o 
   5  -8   3       13.75       10.61      4.04 o 
   6  -8   3      113.84      110.36      6.73 o 
   7  -8   3       50.63       44.76      5.16 o 
   8  -8   3       21.05       23.85      4.40 o 
  -6  -7   3       20.23       21.56      6.57 o 
  -5  -7   3        7.11        5.90      4.55 o 
  -4  -7   3       66.93       81.70      8.42 o 
  -3  -7   3       13.72        9.94      3.71 o 
  -2  -7   3       25.64       27.12      5.22 o 
  -1  -7   3       57.23       55.76      6.40 o 
   0  -7   3      471.12      458.89     15.84 o 
   1  -7   3      719.66      710.57     20.89 o 
   2  -7   3       14.24       10.28      3.54 o 
   4  -7   3        9.55        8.59      3.20 o 
   5  -7   3      522.61      489.55     18.53 o 
   6  -7   3        2.14        2.44      2.14 o 
   7  -7   3       10.12       17.70      3.50 o 
   8  -7   3        0.05       -2.68      2.53 o 
   9  -7   3        5.26        4.07      3.14 o 
  -6  -6   3       13.86        7.08      4.89 o 
  -5  -6   3      243.62      237.53     12.63 o 
  -4  -6   3       24.32       24.43      4.89 o 
  -3  -6   3        2.51        3.54      3.03 o 
  -2  -6   3      680.74      678.06     19.54 o 
  -1  -6   3      346.65      323.78     12.30 o 
   0  -6   3        0.21        0.39      1.25 o 
   1  -6   3     1088.86     1063.50     25.77 o 
   3  -6   3        8.48        7.58      3.03 o 
   4  -6   3      104.88      103.94      7.58 o 
   5  -6   3       23.02       26.62      5.05 o 
   6  -6   3       94.43       91.22      5.48 o 
   7  -6   3       33.25       21.79      3.63 o 
   8  -6   3      230.98      226.78      9.51 o 
   9  -6   3        6.56        7.79      3.62 o 
  -7  -5   3       36.23       34.20      6.91 o 
  -6  -5   3       41.41       47.17      6.91 o 
  -5  -5   3       36.40       37.40      5.90 o 
  -4  -5   3       53.35       66.88      6.91 o 
  -3  -5   3      168.19      189.18      9.43 o 
  -2  -5   3       71.26       67.89      5.39 o 
  -1  -5   3       86.01       77.54      3.11 o 
   0  -5   3      941.28      928.06     19.04 o 
   1  -5   3        1.49        1.93      1.17 o 
   2  -5   3       20.31        7.58      2.53 o 
   3  -5   3        4.17        4.89      2.36 o 
   4  -5   3      341.95      345.18     13.31 o 
   5  -5   3       26.98       24.50      3.29 o 
   6  -5   3      175.03      158.57      7.33 o 
   7  -5   3        0.54       -0.23      2.11 o 
   8  -5   3        4.62        0.34      2.26 o 
   9  -5   3       78.79       77.41      6.45 o 
  -8  -4   3        1.88       -0.51      4.38 o 
  -7  -4   3        3.91        3.71      4.04 o 
  -6  -4   3       73.99       72.27      7.92 o 
  -5  -4   3       82.97       71.09      6.74 o 
  -4  -4   3       45.63       50.37      5.73 o 
  -3  -4   3      109.98      110.51      6.74 o 
  -2  -4   3     4033.26     4040.73     67.89 o 
  -1  -4   3     1786.05     1841.61     22.86 o 
   0  -4   3        0.88        1.06      0.89 o 
   1  -4   3     1206.47     1257.16     57.78 o 
   2  -4   3      345.86      370.52     10.44 o 
   3  -4   3       22.37       14.86      2.01 o 
   4  -4   3      222.61      212.91      6.67 o 
   5  -4   3      581.71      579.54     12.49 o 
   6  -4   3       12.69       12.98      2.92 o 
   7  -4   3      246.60      248.20      8.78 o 
   8  -4   3       71.60       82.36      6.15 o 
   9  -4   3        5.70        7.75      5.22 o 
  -8  -3   3       26.78       25.27      6.06 o 
  -7  -3   3       15.99       17.86      5.39 o 
  -6  -3   3       48.54       43.13      6.06 o 
  -5  -3   3       37.01       51.21      6.06 o 
  -4  -3   3      298.83      312.50     11.79 o 
  -3  -3   3     1118.79     1109.15     24.26 o 
  -2  -3   3      992.79     1010.65     13.06 o 
  -1  -3   3     1970.03     1961.68     23.31 o 
   0  -3   3        8.75        8.53      1.12 o 
   1  -3   3      274.49      305.08      6.38 o 
   2  -3   3     2014.63     2176.42     27.08 o 
   3  -3   3        9.04       18.05      2.02 o 
   4  -3   3      418.80      457.82      9.75 o 
   5  -3   3     1192.54     1149.91     18.73 o 
   6  -3   3      248.86      255.35      8.13 o 
   7  -3   3       51.95       48.00      9.52 o 
   8  -3   3       69.70       76.01      6.99 o 
   9  -3   3        2.82        1.18      5.05 o 
  -9  -2   3       45.47       47.84      7.92 o 
  -8  -2   3       71.77       63.68      8.25 o 
  -7  -2   3        1.24       -0.51      3.20 o 
  -6  -2   3      163.43      161.89      9.77 o 
  -5  -2   3      508.51      490.39     15.84 o 
  -4  -2   3      138.29      146.73      7.58 o 
  -3  -2   3      284.01      256.90      9.27 o 
  -2  -2   3     4627.22     4901.88     53.17 o 
  -1  -2   3      215.42      182.62      4.04 o 
   0  -2   3      783.59      743.67     10.34 o 
   1  -2   3      261.13      274.66      5.52 o 
   2  -2   3       38.00       28.35      1.77 o 
   3  -2   3      628.65      617.13      7.93 o 
   4  -2   3      902.19      880.16     10.67 o 
   5  -2   3        1.43        0.43      3.37 o 
   6  -2   3      529.89      551.27     14.99 o 
   7  -2   3       41.25       40.83      4.97 o 
   8  -2   3      159.47      168.97     11.79 o 
   9  -2   3       33.90       38.75      7.58 o 
  -9  -1   3       82.38       85.92      9.77 o 
  -8  -1   3       89.23       89.12      8.42 o 
  -7  -1   3       91.54       96.53      8.09 o 
  -6  -1   3      113.61      115.23      7.92 o 
  -5  -1   3       25.97       25.61      4.04 o 
  -4  -1   3     2001.61     2027.67     25.09 o 
  -3  -1   3      553.65      558.73      8.70 o 
  -2  -1   3      972.74      987.45     49.86 o 
  -1  -1   3     4924.63     4673.30     54.92 o 
   0  -1   3     3565.05     3405.58     37.09 o 
   1  -1   3      631.26      607.39      6.99 o 
   2  -1   3      539.25      509.86      6.44 o 
   3  -1   3     1528.37     1601.38     18.59 o 
   4  -1   3     1359.68     1317.79     14.45 o 
   5  -1   3      391.36      373.03      6.41 o 
   6  -1   3        6.59        2.81      4.13 o 
   7  -1   3      164.97      172.17     10.61 o 
   8  -1   3      194.22      193.90     12.30 o 
   9  -1   3      531.41      506.73     21.73 o 
  -9   0   3       13.03       17.35      4.89 o 
  -8   0   3      186.51      193.39     11.79 o 
  -7   0   3       91.45       81.70      7.41 o 
  -6   0   3      330.75      329.01     13.14 o 
  -5   0   3      209.26      218.63      8.59 o 
  -4   0   3      217.27      201.93      5.30 o 
  -3   0   3      131.32      176.96      4.44 o 
  -2   0   3     1391.62     1487.82     21.82 o 
  -1   0   3     1360.11     1405.04     16.50 o 
   0   0   3      163.70      150.30      3.04 o 
   1   0   3     4804.73     4529.33     39.32 o 
   2   0   3      312.01      340.47      4.79 o 
   3   0   3      849.57      863.77      9.98 o 
   4   0   3      221.99      240.58      5.17 o 
   5   0   3      147.23      152.29      4.65 o 
   6   0   3        7.28        7.41      3.54 o 
   7   0   3       47.15       60.98      7.41 o 
   8   0   3      171.15      162.90     11.46 o 
   9   0   3       31.75       36.05      7.58 o 
 -10   1   3       82.88      103.77     11.12 o 
  -9   1   3        2.05        5.39      3.87 o 
  -8   1   3       99.82       93.66      8.25 o 
  -7   1   3      870.71      816.54     23.75 o 
  -6   1   3        0.05        2.01      4.04 o 
  -5   1   3       89.46       90.49      4.10 o 
  -4   1   3      561.88      580.01     10.36 o 
  -3   1   3      527.59      507.85     14.57 o 
  -2   1   3      308.65      297.50      5.52 o 
  -1   1   3      720.60      774.70     10.73 o 
   0   1   3        4.49        5.75      1.01 o 
   1   1   3     3939.46     3789.82     33.46 o 
   2   1   3      328.64      303.29      4.94 o 
   3   1   3      184.58      192.95      3.87 o 
   4   1   3      182.52      167.75      3.89 o 
   5   1   3      180.75      190.77      6.18 o 
   6   1   3      160.24      178.81      6.47 o 
   7   1   3      173.78      169.47     10.61 o 
   8   1   3       12.00       13.98      5.22 o 
   9   1   3        0.07        3.54      4.72 o 
 -10   2   3       14.26       10.28      5.22 o 
  -9   2   3       97.15       98.38      9.27 o 
  -8   2   3        7.17        9.43      4.04 o 
  -7   2   3       94.94       96.15     11.71 o 
  -6   2   3       75.26       68.63      4.11 o 
  -5   2   3      136.73      125.23      4.94 o 
  -4   2   3      339.58      318.51      7.37 o 
  -3   2   3      212.97      199.27      6.57 o 
  -2   2   3     1778.00     1774.97     17.46 o 
  -1   2   3       98.31       99.25      2.87 o 
   0   2   3      558.23      548.84     10.53 o 
   1   2   3      420.22      453.21      5.86 o 
   2   2   3      358.29      303.15      4.89 o 
   3   2   3       63.43       69.87      2.44 o 
   4   2   3     1385.85     1459.90     16.80 o 
   5   2   3      183.25      192.98      6.55 o 
   6   2   3       56.28       60.32      4.32 o 
   7   2   3       13.19       16.00      5.05 o 
   8   2   3        0.26       -1.68      3.71 o 
 -10   3   3       15.84       20.72      6.23 o 
  -9   3   3        0.15       -2.53      2.86 o 
  -8   3   3       34.89       33.66      4.11 o 
  -7   3   3       43.17       37.45      3.93 o 
  -6   3   3      230.77      236.34      9.94 o 
  -5   3   3       40.81       41.24      5.73 o 
  -4   3   3      866.08      839.41     14.00 o 
  -3   3   3     1321.94     1338.10     14.11 o 
  -2   3   3      927.17      890.41     10.00 o 
  -1   3   3      692.25      656.70      7.76 o 
   0   3   3        0.82        1.02      0.42 o 
   1   3   3       27.96       45.20      1.75 o 
   2   3   3        2.71        0.74      0.69 o 
   3   3   3     2025.82     2117.24     27.20 o 
   4   3   3       46.68       49.38      3.67 o 
   5   3   3       61.36       60.82      4.29 o 
   6   3   3       80.44       83.81      5.24 o 
   7   3   3        9.28       10.95      4.55 o 
   8   3   3       31.96       34.37      6.91 o 
 -10   4   3       22.66       21.56      6.40 o 
  -9   4   3        4.27        1.85      3.54 o 
  -8   4   3       10.98       13.41      3.28 o 
  -7   4   3       44.86       43.57      5.22 o 
  -6   4   3       71.86       75.91      4.60 o 
  -5   4   3      390.30      389.70      9.59 o 
  -4   4   3      328.75      314.70      7.96 o 
  -3   4   3     1657.56     1721.95     17.96 o 
  -2   4   3      130.88      149.09      3.45 o 
  -1   4   3     4100.95     4296.75     39.10 o 
   0   4   3        0.11        1.71      0.72 o 
   1   4   3       39.47       70.51      2.40 o 
   2   4   3       25.30       25.87      2.76 o 
   3   4   3      497.86      509.94     13.22 o 
   4   4   3      284.91      278.67      8.11 o 
   5   4   3       85.88       87.12      5.08 o 
   6   4   3       43.54       45.97      4.58 o 
   7   4   3        6.43        5.90      4.21 o 
 -10   5   3        5.57        5.56      5.05 o 
  -9   5   3       39.17       38.57      4.94 o 
  -8   5   3       73.72       70.93      6.40 o 
  -7   5   3      386.69      411.21     11.78 o 
  -6   5   3      151.70      147.00      7.41 o 
  -5   5   3      142.80      144.40      5.99 o 
  -4   5   3      353.57      366.99      9.09 o 
  -3   5   3      213.59      243.33      4.98 o 
  -2   5   3      549.35      566.94      8.29 o 
  -1   5   3       85.50       99.36      4.15 o 
   0   5   3      335.34      337.34      6.45 o 
   1   5   3        1.64        2.84      1.00 o 
   2   5   3      680.06      683.69     12.42 o 
   3   5   3      108.53      104.78      7.75 o 
   4   5   3       45.39       53.57      6.57 o 
   5   5   3       30.30       46.83      6.57 o 
   6   5   3      147.24      168.29     11.29 o 
   7   5   3       13.15       15.67      5.39 o 
  -9   6   3       13.21       10.71      3.51 o 
  -8   6   3        6.85       10.42      3.32 o 
  -7   6   3       24.83       29.68      5.31 o 
  -6   6   3       71.85       78.65      5.42 o 
  -5   6   3      134.39      118.91      7.92 o 
  -4   6   3     1183.04     1246.64     20.53 o 
  -3   6   3      239.64      220.62      5.14 o 
  -2   6   3       32.78       31.46      2.83 o 
  -1   6   3      242.38      251.87     11.29 o 
   0   6   3      124.45      117.03      5.11 o 
   1   6   3      175.46      183.96      9.94 o 
   2   6   3      143.35      135.61      9.10 o 
   3   6   3       88.33       81.20      7.58 o 
   4   6   3        0.06        2.36      3.03 o 
   5   6   3       15.70       12.30      4.72 o 
   6   6   3       92.10       81.20      9.27 o 
  -9   7   3       32.62       26.72      4.84 o 
  -8   7   3      134.91      142.57      7.94 o 
  -7   7   3       85.89       78.93     12.05 o 
  -6   7   3      504.68      510.44     20.55 o 
  -5   7   3       67.08       72.94      8.25 o 
  -4   7   3       72.03       59.80      7.08 o 
  -3   7   3      122.22      114.06      5.10 o 
  -2   7   3       81.53       72.88      4.29 o 
  -1   7   3        0.61        0.25      1.55 o 
   0   7   3      123.83      115.20      5.53 o 
   1   7   3      393.88      378.03     15.33 o 
   2   7   3       88.36       69.91      8.09 o 
   3   7   3       78.41       71.09      8.25 o 
   4   7   3        8.29        8.93      4.89 o 
   5   7   3        4.09        1.35      3.54 o 
  -8   8   3       25.06       27.63      7.24 o 
  -6   8   3        4.63        1.52      3.54 o 
  -5   8   3      381.40      433.45     19.04 o 
  -4   8   3      265.81      271.22     14.32 o 
  -3   8   3        1.10       -0.17      2.53 o 
  -2   8   3       31.53       33.08      4.38 o 
  -1   8   3      203.72      201.13      7.61 o 
   0   8   3       27.70       36.56      5.90 o 
   1   8   3       90.38       92.15      8.59 o 
   2   8   3      119.83      132.24     10.28 o 
   3   8   3        0.31        3.54      4.55 o 
   4   8   3       28.92       24.09      6.23 o 
  -8   9   3        0.49        0.67      4.72 o 
  -7   9   3       32.83       37.90      7.58 o 
  -6   9   3      154.58      132.75     11.46 o 
  -5   9   3       37.68       46.66      7.92 o 
  -4   9   3      168.65      186.49     12.63 o 
  -3   9   3       59.21       52.90      7.75 o 
  -2   9   3      109.80      118.21      6.37 o 
  -1   9   3        1.01       -2.36      3.20 o 
   0   9   3       19.55       23.75      5.56 o 
   1   9   3      123.29      108.32      9.43 o 
   2   9   3       47.86       58.12      8.59 o 
   3   9   3       32.04       27.63      6.91 o 
  -6  10   3       49.73       69.57     10.11 o 
  -5  10   3       89.47       65.03      9.27 o 
  -4  10   3       23.22       37.06      7.41 o 
  -3  10   3       26.11       32.85      7.08 o 
  -1  10   3       15.33       14.32      4.89 o 
   0  10   3       10.35        9.77      5.05 o 
   1  10   3       53.54       50.03      8.25 o 
  -4  11   3       37.53       42.79      8.25 o 
   4 -11   4        2.36        5.92      3.55 o 
  -1 -10   4        7.42        1.52      4.04 o 
   0 -10   4       89.08       98.21      9.27 o 
   1 -10   4       32.89       32.18      6.57 o 
   3 -10   4       43.94       47.00      5.30 o 
   4 -10   4       30.37       41.07      5.12 o 
   5 -10   4        8.21        5.63      2.95 o 
   6 -10   4      162.83      156.50     12.47 o 
  -3  -9   4       32.98       19.88      5.73 o 
  -2  -9   4       73.76       94.68      9.10 o 
  -1  -9   4       36.96       37.23      6.57 o 
   0  -9   4      159.24      175.03     11.29 o 
   1  -9   4       85.95       95.35      8.76 o 
   2  -9   4      114.37      114.61      6.26 o 
   3  -9   4        0.21        0.74      2.44 o 
   4  -9   4       58.16       54.75      7.41 o 
   5  -9   4      198.34      222.54     12.97 o 
   6  -9   4        4.39        1.54      3.54 o 
   7  -9   4      148.04      160.98      8.86 o 
  -5  -8   4        6.96        2.86      4.55 o 
  -4  -8   4        4.39       12.97      5.22 o 
  -3  -8   4       36.99       21.90      5.22 o 
  -2  -8   4       14.51       21.06      5.39 o 
  -1  -8   4        2.16        8.42      4.04 o 
   0  -8   4       46.39       43.13      6.40 o 
   2  -8   4       51.24       58.35      5.22 o 
   3  -8   4       19.41       20.33      4.21 o 
   4  -8   4       83.60       84.57      8.25 o 
   5  -8   4       98.57       97.72      7.67 o 
   6  -8   4       78.44       80.49      7.67 o 
   7  -8   4       32.21       26.78      4.44 o 
   8  -8   4       19.02       22.22      7.41 o 
  -6  -7   4       10.35        0.17      4.55 o 
  -5  -7   4       25.96       23.08      6.23 o 
  -4  -7   4        0.99       -2.36      3.03 o 
  -3  -7   4       83.24       98.55      8.25 o 
  -2  -7   4       52.04       37.74      5.90 o 
  -1  -7   4      321.10      331.36     13.65 o 
   0  -7   4       33.23       34.53      5.56 o 
   1  -7   4       24.42       25.77      3.02 o 
   2  -7   4       60.05       63.51      4.12 o 
   3  -7   4       13.77       14.84      2.85 o 
   4  -7   4      365.13      368.17     10.70 o 
   5  -7   4        6.52        5.13      5.90 o 
   6  -7   4       20.40        5.15      2.47 o 
   7  -7   4        1.29       -0.25      2.20 o 
   8  -7   4       17.01       22.35      4.16 o 
   9  -7   4        0.04       -0.54      2.37 o 
  -6  -6   4       39.74       37.90      6.91 o 
  -5  -6   4        3.82        5.22      3.87 o 
  -4  -6   4        0.53        3.71      3.37 o 
  -3  -6   4      859.14      850.57     23.75 o 
  -2  -6   4      429.94      472.54     16.17 o 
  -1  -6   4       11.39        6.06      3.20 o 
   0  -6   4      984.88      995.44     21.06 o 
   1  -6   4        1.16        5.23      3.12 o 
   2  -6   4        7.08        2.04      1.49 o 
   3  -6   4      524.80      533.70     12.06 o 
   4  -6   4       92.96       76.98      4.82 o 
   5  -6   4      345.96      306.51      9.64 o 
   6  -6   4      278.78      242.49      8.86 o 
   7  -6   4        0.31        1.60      2.32 o 
   8  -6   4        8.59        6.00      3.54 o 
   9  -6   4       32.87       40.10      5.26 o 
  -7  -5   4       16.73       20.05      6.06 o 
  -6  -5   4        2.58        2.36      3.87 o 
  -5  -5   4      132.14      144.54      9.60 o 
  -4  -5   4      357.81      336.25     13.98 o 
  -3  -5   4      225.47      227.42     10.61 o 
  -2  -5   4      348.87      384.09     13.48 o 
  -1  -5   4      141.99      140.50      4.33 o 
   0  -5   4        9.87       11.79      2.19 o 
   1  -5   4      111.58       74.75      6.23 o 
   2  -5   4      243.57      238.57      9.60 o 
   3  -5   4      267.32      270.28      7.72 o 
   4  -5   4        1.89       -0.99      1.37 o 
   5  -5   4      357.41      337.69     10.61 o 
   6  -5   4        0.71       -0.26      1.81 o 
   7  -5   4       14.84       16.05      3.21 o 
   8  -5   4       60.53       65.62      5.82 o 
   9  -5   4       63.78       60.99      5.87 o 
  -8  -4   4        0.58        1.18      4.38 o 
  -7  -4   4        6.25       10.11      4.72 o 
  -6  -4   4       40.96       29.99      5.73 o 
  -5  -4   4      177.73      178.74     10.28 o 
  -4  -4   4      186.30      161.05      8.93 o 
  -3  -4   4     1175.54     1225.56     27.80 o 
  -2  -4   4     1385.25     1427.38     29.99 o 
  -1  -4   4      690.73      667.58     12.47 o 
   0  -4   4     2025.21     1988.13     25.25 o 
   2  -4   4      451.95      520.88     10.44 o 
   3  -4   4      228.26      241.97      6.83 o 
   4  -4   4      168.42      164.93      5.87 o 
   5  -4   4      139.63      150.76      6.04 o 
   6  -4   4      319.29      311.43      9.47 o 
   7  -4   4        8.99       14.53      3.19 o 
   8  -4   4      115.23      119.59      8.00 o 
   9  -4   4       10.42        8.66      3.40 o 
  -8  -3   4        5.23        3.37      4.21 o 
  -7  -3   4       23.75       23.25      5.56 o 
  -6  -3   4        3.55        6.40      3.87 o 
  -5  -3   4      705.62      688.00     20.22 o 
  -4  -3   4       18.38       21.56      3.87 o 
  -3  -3   4      614.46      655.32     17.35 o 
  -2  -3   4     1023.62     1036.85     13.88 o 
  -1  -3   4       40.47       40.95      2.09 o 
   0  -3   4     1051.51      977.35     13.81 o 
   1  -3   4       52.23       63.05      2.79 o 
   2  -3   4      127.44      108.82      3.98 o 
   3  -3   4        6.16        7.79      1.85 o 
   4  -3   4     1262.41     1246.69     19.15 o 
   5  -3   4      283.63      292.31     13.31 o 
   6  -3   4      354.62      343.53      9.64 o 
   7  -3   4      817.61      775.22     16.24 o 
   8  -3   4      107.02       96.33     14.24 o 
   9  -3   4       42.83       36.39      7.58 o 
  -9  -2   4        0.06        4.72      4.55 o 
  -8  -2   4       43.75       34.20      6.40 o 
  -7  -2   4      116.39      110.68      8.93 o 
  -6  -2   4       30.71       26.95      5.05 o 
  -5  -2   4       55.49       39.93      5.22 o 
  -4  -2   4       50.07       47.51      4.55 o 
  -3  -2   4     1813.66     1868.88     29.23 o 
  -2  -2   4      105.90      169.47      4.72 o 
  -1  -2   4     2920.04     2909.20     32.92 o 
   0  -2   4      356.63      327.54      6.06 o 
   1  -2   4      702.42      745.99     12.80 o 
   2  -2   4      309.31      339.40      6.95 o 
   3  -2   4      660.85      598.12      8.07 o 
   4  -2   4      204.73      192.45      4.82 o 
   5  -2   4      206.43      215.76      6.74 o 
   6  -2   4      181.11      188.77      6.74 o 
   7  -2   4       10.75       13.52      4.30 o 
   8  -2   4      221.50      238.04     13.98 o 
   9  -2   4       11.46        7.75      5.56 o 
  -9  -1   4       29.67       16.00      5.56 o 
  -8  -1   4      136.87      139.82     10.28 o 
  -7  -1   4      131.74      148.92      9.94 o 
  -6  -1   4       21.32       19.04      4.55 o 
  -5  -1   4      288.62      288.24     11.46 o 
  -4  -1   4     4240.76     4218.66     47.91 o 
  -3  -1   4      276.46      304.34      6.07 o 
  -2  -1   4      111.75      109.25      3.16 o 
  -1  -1   4       31.47       36.12      2.70 o 
   0  -1   4      323.52      345.11      7.58 o 
   1  -1   4      484.88      484.45      6.28 o 
   2  -1   4      338.18      325.02      5.00 o 
   3  -1   4     1486.90     1407.63     14.93 o 
   4  -1   4      747.61      783.70     10.05 o 
   5  -1   4      192.78      208.33      4.71 o 
   6  -1   4      356.03      361.92      9.10 o 
   7  -1   4       76.48       71.43      7.92 o 
   8  -1   4       91.89       94.68      9.27 o 
   9  -1   4      107.29       94.17     10.78 o 
  -9   0   4       14.20       13.14      4.89 o 
  -8   0   4       39.45       36.89      6.23 o 
  -7   0   4      300.79      319.74     14.32 o 
  -6   0   4      428.15      432.27     15.50 o 
  -5   0   4      363.00      332.84      9.86 o 
  -4   0   4      198.54      184.39      5.20 o 
  -3   0   4      958.76      999.49     14.15 o 
  -2   0   4      609.84      606.83      9.23 o 
  -1   0   4     2932.02     2993.62     33.23 o 
   0   0   4      109.34      122.23      2.46 o 
   1   0   4        4.71        8.13      1.52 o 
   2   0   4     5917.12     5618.12     49.20 o 
   3   0   4      574.94      603.42      8.02 o 
   4   0   4     1199.92     1259.94     14.34 o 
   5   0   4       36.90       32.36      2.54 o 
   6   0   4        1.35        2.36      3.03 o 
   7   0   4       30.71       31.00      5.90 o 
   8   0   4        2.42        4.89      4.38 o 
   9   0   4       64.50       64.69      9.27 o 
 -10   1   4        7.48       16.17      5.56 o 
  -9   1   4        3.91        4.21      3.87 o 
  -8   1   4      117.21      112.03      8.93 o 
  -7   1   4        2.97        2.53      2.86 o 
  -6   1   4      921.51      916.94     16.09 o 
  -5   1   4        1.73        0.46      2.11 o 
  -4   1   4      339.57      283.51      6.79 o 
  -3   1   4      199.24      185.02      4.82 o 
  -2   1   4     1708.32     1691.18     18.18 o 
  -1   1   4      533.01      550.99     11.05 o 
   0   1   4     1146.29     1167.23     14.77 o 
   1   1   4       89.19       99.70      2.28 o 
   2   1   4     1004.24      973.06     10.89 o 
   3   1   4     2968.92     3052.30     28.93 o 
   4   1   4       56.26       61.20      2.57 o 
   5   1   4      589.28      612.41      9.25 o 
   6   1   4      143.57      136.84      6.91 o 
   7   1   4       90.06       78.67      7.75 o 
   8   1   4       48.92       60.14      8.09 o 
   9   1   4       72.94       80.19      9.94 o 
 -10   2   4       24.64       33.69      7.24 o 
  -9   2   4        8.60       12.30      4.89 o 
  -8   2   4       12.75        9.77      4.21 o 
  -7   2   4       55.87       64.21      6.74 o 
  -6   2   4      276.54      260.79      9.10 o 
  -5   2   4       26.31       29.80      3.45 o 
  -4   2   4       38.92       50.25      2.85 o 
  -3   2   4     1329.31     1321.95     13.97 o 
  -2   2   4     1511.99     1583.18     15.75 o 
  -1   2   4     2630.96     2501.33     39.76 o 
   0   2   4      218.58      199.43      4.70 o 
   1   2   4      334.60      348.29      4.98 o 
   2   2   4       37.15       30.71      2.67 o 
   3   2   4     2063.46     2097.39     27.15 o 
   4   2   4       28.50       31.75      2.06 o 
   5   2   4        1.71        2.43      1.84 o 
   6   2   4      153.79      169.52      8.25 o 
   7   2   4      101.38      102.26      8.76 o 
   8   2   4       17.59       13.14      5.22 o 
 -10   3   4       23.81       31.00      7.41 o 
  -9   3   4       60.63       59.80      8.25 o 
  -8   3   4       31.66       27.63      5.39 o 
  -7   3   4        5.62        5.09      2.30 o 
  -6   3   4      102.99       97.97      5.81 o 
  -5   3   4      280.68      284.02     14.32 o 
  -4   3   4      148.06      147.70      5.31 o 
  -3   3   4       57.59       38.14      1.73 o 
  -2   3   4     5844.12     6052.06     71.33 o 
  -1   3   4     1088.08      991.57     14.24 o 
   0   3   4      169.37      168.87      5.39 o 
   1   3   4      237.58      258.82      6.41 o 
   2   3   4      546.91      550.48      7.80 o 
   3   3   4       93.10      102.35      3.25 o 
   4   3   4       34.09       32.47      3.09 o 
   5   3   4        1.83        0.53      2.02 o 
   6   3   4      192.55      215.36      7.98 o 
   7   3   4       21.56       27.29      5.90 o 
 -10   4   4       13.65       13.14      5.73 o 
  -9   4   4        4.05        3.71      3.87 o 
  -8   4   4       61.70       57.56      5.12 o 
  -7   4   4      276.33      271.52      9.11 o 
  -6   4   4      591.58      557.56     12.72 o 
  -5   4   4      643.87      645.80     13.02 o 
  -4   4   4     2125.93     2098.12     21.55 o 
  -3   4   4       48.76       57.72      2.17 o 
  -2   4   4     1516.81     1514.99     16.02 o 
  -1   4   4      136.50      166.34      5.08 o 
   0   4   4      348.60      393.45      5.68 o 
   1   4   4      320.29      312.05      5.34 o 
   2   4   4      140.08      127.92      3.59 o 
   3   4   4       36.32       36.87      3.11 o 
   4   4   4       22.96       23.19      5.22 o 
   5   4   4       54.78       76.82      7.58 o 
   6   4   4       22.75       24.93      5.22 o 
   7   4   4      142.18      163.91     11.12 o 
 -10   5   4       64.04       73.95      9.94 o 
  -9   5   4        1.12        2.93      2.90 o 
  -8   5   4      120.62      127.80     10.28 o 
  -7   5   4      107.46      104.30      6.04 o 
  -6   5   4      102.58      109.94      5.61 o 
  -5   5   4        2.25        6.26      2.02 o 
  -4   5   4      577.94      545.65     15.41 o 
  -3   5   4      358.59      377.02      6.45 o 
  -2   5   4       59.84       52.55      3.07 o 
  -1   5   4       26.13       22.55      2.42 o 
   0   5   4       56.35       78.53      3.93 o 
   1   5   4      563.56      578.39     11.53 o 
   2   5   4        0.02       -1.18      2.19 o 
   3   5   4      345.27      356.80     14.32 o 
   4   5   4       83.30       77.49      7.24 o 
   5   5   4       67.12       60.98      7.41 o 
   6   5   4       14.65       16.00      5.56 o 
   7   5   4        9.55       13.48      5.05 o 
  -9   6   4        5.92        6.69      3.38 o 
  -8   6   4        2.03        1.06      4.21 o 
  -7   6   4     1004.53     1072.62     25.52 o 
  -6   6   4      631.13      655.38     30.32 o 
  -5   6   4      995.46     1051.04     29.14 o 
  -4   6   4      146.30      149.09      9.60 o 
  -3   6   4      227.31      223.03      9.10 o 
  -2   6   4       28.92       32.98      3.04 o 
  -1   6   4       28.99       27.60      4.38 o 
   0   6   4      133.89      118.36      5.18 o 
   1   6   4      340.82      358.32     13.98 o 
   2   6   4      123.70      110.17      8.25 o 
   3   6   4       31.61       21.73      5.05 o 
   4   6   4       15.70       17.69      5.05 o 
   5   6   4      118.32      112.53      9.77 o 
   6   6   4      141.64      155.83     11.62 o 
  -9   7   4        4.84        0.17      4.72 o 
  -8   7   4       10.48       19.88      6.57 o 
  -7   7   4      177.22      188.51     13.14 o 
  -6   7   4      330.59      336.25     16.51 o 
  -5   7   4       36.15       32.18      6.06 o 
  -4   7   4       87.78      104.11      8.76 o 
  -3   7   4       29.78       34.47      3.36 o 
  -2   7   4        2.28        3.83      1.86 o 
  -1   7   4       83.06       89.61      4.93 o 
   0   7   4      516.85      501.91     17.01 o 
   1   7   4        0.77        3.03      3.54 o 
   2   7   4      240.41      242.08     12.80 o 
   3   7   4       27.77       25.94      5.90 o 
   4   7   4       29.35       26.28      6.06 o 
   5   7   4        4.28        6.74      4.72 o 
  -8   8   4       90.99      106.47     11.96 o 
  -7   8   4        7.96        2.70      4.38 o 
  -6   8   4      113.32      122.47     10.61 o 
  -5   8   4      392.80      394.88     18.19 o 
  -4   8   4       25.96       17.01      4.89 o 
  -3   8   4        7.97       12.97      4.38 o 
  -2   8   4      116.06      114.90      5.85 o 
  -1   8   4       13.58        8.58      2.56 o 
   0   8   4      121.23      134.94      9.43 o 
   1   8   4       54.58       50.54      7.08 o 
   2   8   4        0.71        0.67      4.04 o 
   3   8   4       67.81       64.86      8.76 o 
   4   8   4       23.05       19.88      5.90 o 
  -7   9   4        2.08        0.17      3.87 o 
  -6   9   4        1.52        1.18      4.04 o 
  -5   9   4       65.05       81.37      9.77 o 
  -4   9   4        5.68        6.74      4.21 o 
  -3   9   4      162.10      179.58     12.13 o 
  -2   9   4        0.03        0.19      2.08 o 
  -1   9   4       79.51       84.74      7.92 o 
   0   9   4       16.26       15.16      5.05 o 
   1   9   4      105.26       83.56      9.43 o 
   2   9   4       12.30       13.65      5.90 o 
   3   9   4       22.30       21.90      6.57 o 
  -6  10   4        4.02        4.38      4.72 o 
  -5  10   4        1.91       -0.84      4.04 o 
  -4  10   4       36.29       31.84      7.41 o 
  -3  10   4       55.16       56.10      8.59 o 
  -1  10   4        0.17       -2.36      3.37 o 
   0  10   4       65.83       66.21      8.59 o 
   1  10   4        8.06        6.57      4.89 o 
   2 -11   5        3.38        1.52      4.72 o 
  -1 -10   5       12.31        4.72      4.55 o 
   0 -10   5        8.08        7.24      4.72 o 
   1 -10   5       69.84       76.99      9.43 o 
   3 -10   5       14.49       21.06      4.08 o 
   4 -10   5       43.51       52.94      5.78 o 
   5 -10   5       37.30       32.85      7.08 o 
   6 -10   5       11.30        7.89      3.62 o 
  -3  -9   5       59.08       66.88      8.59 o 
  -2  -9   5       56.43       54.08      7.75 o 
  -1  -9   5       30.42       43.46      7.24 o 
   0  -9   5       48.62       40.94      6.91 o 
   1  -9   5       11.90       14.32      5.05 o 
   2  -9   5        1.29        0.53      2.30 o 
   3  -9   5       80.25       90.77      5.89 o 
   4  -9   5       48.83       55.26      7.75 o 
   5  -9   5        2.13        0.95      2.66 o 
   6  -9   5       56.31       66.08     13.98 o 
   7  -9   5        0.84        3.10      3.07 o 
  -4  -8   5       49.37       35.88      6.74 o 
  -3  -8   5       49.62       27.29      5.90 o 
  -2  -8   5      191.97      200.13     11.79 o 
  -1  -8   5       22.36       22.91      5.56 o 
   0  -8   5      554.88      577.83     20.22 o 
   2  -8   5       71.96       72.21      5.81 o 
   3  -8   5        9.83        5.68      2.73 o 
   4  -8   5      140.05      111.86      8.76 o 
   5  -8   5       15.39       18.50      3.79 o 
   6  -8   5       38.45       40.63      5.73 o 
   7  -8   5       86.54       73.63      8.51 o 
   8  -8   5       33.91       37.14      9.60 o 
  -5  -7   5        0.08        2.70      4.38 o 
  -4  -7   5       70.74       49.53      7.08 o 
  -3  -7   5        1.42       -0.17      2.86 o 
  -2  -7   5       37.23       33.02      5.73 o 
  -1  -7   5      119.05      120.11      8.59 o 
   0  -7   5      140.23      133.76      9.27 o 
   1  -7   5        1.98        2.96      1.89 o 
   2  -7   5       66.02       67.44      4.53 o 
   3  -7   5      100.40       85.80      7.75 o 
   4  -7   5       48.76       41.50      4.35 o 
   5  -7   5      149.90      148.94      7.19 o 
   6  -7   5        0.16       -0.83      1.96 o 
   7  -7   5        8.89        7.58      3.03 o 
   8  -7   5        0.07        0.85      2.56 o 
  -6  -6   5        0.12       -3.54      3.54 o 
  -5  -6   5        2.32        4.55      3.87 o 
  -4  -6   5       43.46       25.61      5.22 o 
  -3  -6   5      557.25      552.89     18.87 o 
  -2  -6   5       65.91       65.70      6.91 o 
  -1  -6   5      160.36      174.53      9.77 o 
   0  -6   5        7.55        7.08      2.19 o 
   1  -6   5      213.01      203.64      6.64 o 
   2  -6   5      145.89      128.03      7.24 o 
   3  -6   5      359.24      352.10      9.68 o 
   4  -6   5      252.27      262.15     24.68 o 
   5  -6   5      334.41      285.54      9.44 o 
   6  -6   5        2.25        1.96      2.11 o 
   7  -6   5       22.81       15.05      3.38 o 
   8  -6   5        1.24        1.23      2.32 o 
   9  -6   5        2.98        5.17      3.21 o 
  -7  -5   5       22.47       14.66      5.56 o 
  -6  -5   5        0.02       -0.84      3.54 o 
  -5  -5   5      155.28      154.31     10.11 o 
  -4  -5   5      198.47      174.70     10.11 o 
  -3  -5   5       11.93       12.47      3.87 o 
  -2  -5   5        0.25       -0.17      2.19 o 
  -1  -5   5       45.51       39.30      2.58 o 
   0  -5   5      209.73      229.61      7.92 o 
   1  -5   5      164.44      171.72      5.70 o 
   2  -5   5      422.28      396.90     12.47 o 
   3  -5   5       17.31       14.03      2.30 o 
   4  -5   5      835.94      803.06     20.47 o 
   5  -5   5       20.51       18.14      6.91 o 
   6  -5   5      192.76      184.81      7.55 o 
   7  -5   5       14.32       16.13      3.36 o 
   8  -5   5       28.30       26.38      4.25 o 
   9  -5   5       34.98       33.13      4.76 o 
  -8  -4   5        4.49       -1.52      3.71 o 
  -7  -4   5        5.84        6.40      4.55 o 
  -6  -4   5      134.28      141.51     10.11 o 
  -5  -4   5      276.72      269.71     12.63 o 
  -4  -4   5      219.14      219.67     10.78 o 
  -3  -4   5       53.28       65.53      5.73 o 
  -2  -4   5      733.17      730.62     19.37 o 
  -1  -4   5      188.90      197.58      5.14 o 
   0  -4   5        9.51       10.38      2.86 o 
   1  -4   5        0.33        2.64      1.85 o 
   2  -4   5       34.50       20.82      2.23 o 
   3  -4   5       26.65       25.76      5.56 o 
   4  -4   5       43.10       34.82      3.10 o 
   5  -4   5      157.51      154.83      6.30 o 
   6  -4   5      119.97      125.66      6.11 o 
   7  -4   5      328.09      335.88     13.39 o 
   8  -4   5       10.32       12.58      3.60 o 
   9  -4   5       38.14       43.51     14.66 o 
  -8  -3   5       59.27       57.78      8.25 o 
  -7  -3   5        8.41        5.05      4.04 o 
  -6  -3   5      207.06      198.28     11.12 o 
  -5  -3   5      202.87      191.88     10.28 o 
  -4  -3   5      139.46      132.07      7.92 o 
  -3  -3   5      295.88      288.41     10.95 o 
  -2  -3   5       45.10       64.35      3.20 o 
  -1  -3   5     2717.43     2667.06     31.54 o 
   0  -3   5        9.77        8.35      1.34 o 
   1  -3   5      419.35      411.72     10.78 o 
   2  -3   5      414.75      428.28      8.78 o 
   3  -3   5      592.66      533.58     10.57 o 
   4  -3   5       40.67       36.82      3.62 o 
   5  -3   5     1311.22     1230.58     20.08 o 
   6  -3   5      477.12      485.11     11.78 o 
   7  -3   5      140.92      141.82      8.25 o 
   8  -3   5       94.79       97.85      8.00 o 
   9  -3   5       14.66       12.30      6.23 o 
  -9  -2   5       77.11       79.51      9.60 o 
  -8  -2   5       18.55       17.86      5.39 o 
  -7  -2   5       43.43       42.28      6.40 o 
  -6  -2   5       62.41       55.76      6.74 o 
  -5  -2   5      797.27      745.95     20.89 o 
  -4  -2   5       21.52       20.55      3.71 o 
  -3  -2   5     1373.24     1356.86     19.29 o 
  -2  -2   5      874.49      902.53     12.82 o 
  -1  -2   5       74.56       56.42      3.12 o 
   0  -2   5      703.07      649.85     12.13 o 
   1  -2   5       85.65       85.10      4.30 o 
   2  -2   5      180.19      208.41      5.48 o 
   3  -2   5       57.63       69.10      2.55 o 
   4  -2   5      459.41      432.38      7.13 o 
   5  -2   5        2.88        2.96      1.68 o 
   6  -2   5       73.15       79.64      4.68 o 
   7  -2   5      657.05      635.24     14.15 o 
   8  -2   5      490.19      492.92     20.55 o 
   9  -2   5        6.97        6.74      5.73 o 
  -9  -1   5        6.12        2.53      3.54 o 
  -8  -1   5       74.75       70.75      8.25 o 
  -7  -1   5      175.56      160.21     10.28 o 
  -6  -1   5       25.46       28.64      5.05 o 
  -5  -1   5       47.00       41.27      5.05 o 
  -4  -1   5       37.65       35.90      2.55 o 
  -3  -1   5      418.54      430.45     10.36 o 
  -2  -1   5     1081.73     1119.63     15.15 o 
  -1  -1   5      437.49      446.42      7.48 o 
   0  -1   5      173.28      155.42      3.98 o 
   1  -1   5       30.43       35.69      1.96 o 
   2  -1   5     1169.96     1210.81     13.27 o 
   3  -1   5     1091.14     1048.15     12.24 o 
   4  -1   5      780.18      721.01      9.82 o 
   5  -1   5      418.15      427.89      7.41 o 
   6  -1   5      239.88      245.20      7.64 o 
   7  -1   5      197.51      183.12     11.29 o 
   8  -1   5        4.30        2.53      4.21 o 
   9  -1   5       19.40       21.56      6.74 o 
  -9   0   5        0.20        0.17      3.54 o 
  -8   0   5       37.41       46.33      6.74 o 
  -7   0   5       14.88       17.01      4.72 o 
  -6   0   5      306.71      321.59     13.14 o 
  -5   0   5      296.89      306.87      7.63 o 
  -4   0   5      475.78      460.22     12.21 o 
  -3   0   5      180.82      239.79      5.65 o 
  -2   0   5      694.39      706.27     10.66 o 
  -1   0   5        8.69        6.40      0.77 o 
   0   0   5     3421.75     3462.47     31.35 o 
   1   0   5      478.21      451.49      6.16 o 
   2   0   5     1391.78     1501.84     20.41 o 
   3   0   5     2195.92     2162.17     25.80 o 
   4   0   5      100.34      115.17      3.41 o 
   5   0   5      169.16      167.83      4.44 o 
   6   0   5       36.51       30.66      5.39 o 
   7   0   5       12.62        8.93      4.21 o 
   8   0   5       52.97       46.83      7.75 o 
   9   0   5       56.56       58.29      8.76 o 
  -9   1   5        0.59        3.37      3.87 o 
  -8   1   5       28.72       31.84      5.73 o 
  -7   1   5      168.99      179.58     10.44 o 
  -6   1   5        8.44       13.74      2.42 o 
  -5   1   5      906.29      928.21     29.99 o 
  -4   1   5       28.19       30.42      3.12 o 
  -3   1   5      552.21      545.35      9.52 o 
  -2   1   5      109.78      118.65      2.82 o 
  -1   1   5       27.50       15.33      1.63 o 
   0   1   5       47.57       73.02      1.92 o 
   1   1   5     2470.28     2404.23     22.75 o 
   2   1   5     8079.20     8381.59     72.52 o 
   3   1   5     1070.48     1155.33     13.35 o 
   4   1   5       79.13       76.23      2.89 o 
   5   1   5       12.22       14.16      1.76 o 
   6   1   5        3.55        3.34      2.27 o 
   7   1   5       91.47       93.16      8.42 o 
   8   1   5       52.60       48.01      7.75 o 
 -10   2   5        1.14        0.00      3.87 o 
  -9   2   5       35.07       37.90      6.91 o 
  -8   2   5        3.94       -0.84      2.70 o 
  -7   2   5       11.35       10.99      4.38 o 
  -6   2   5        3.37        0.18      2.86 o 
  -5   2   5     1404.80     1459.21     21.68 o 
  -4   2   5        1.00        0.88      1.01 o 
  -3   2   5        2.66        7.06      0.99 o 
  -2   2   5     2615.59     2700.90     25.42 o 
  -1   2   5        8.53       11.42      1.34 o 
   0   2   5      627.21      542.62      9.22 o 
   1   2   5       86.70       76.50      2.19 o 
   2   2   5     1381.84     1386.93     16.60 o 
   3   2   5      281.53      285.27      5.45 o 
   4   2   5      121.46      128.78      3.81 o 
   5   2   5       93.56       90.55      4.58 o 
   6   2   5      203.53      211.73      7.60 o 
   7   2   5       90.14       96.19      8.76 o 
   8   2   5       65.75       69.24      8.93 o 
 -10   3   5       16.04        8.25      4.89 o 
  -9   3   5        0.07        1.18      3.37 o 
  -8   3   5      122.66      143.53     10.28 o 
  -7   3   5      208.15      202.37      8.93 o 
  -6   3   5       36.95       39.87      3.74 o 
  -5   3   5        8.38        7.29      2.53 o 
  -4   3   5      779.80      784.17     13.48 o 
  -3   3   5     1450.95     1562.83     16.52 o 
  -2   3   5     1866.67     1839.76     18.35 o 
  -1   3   5        3.67        0.65      0.81 o 
   0   3   5      438.25      400.24      8.15 o 
   1   3   5      118.40      115.63      2.80 o 
   2   3   5      102.37      122.74      3.36 o 
   3   3   5      112.82      114.32      5.90 o 
   4   3   5       28.56       31.52      4.04 o 
   5   3   5      118.22      130.87      5.84 o 
   6   3   5        0.59       -1.01      3.03 o 
 -10   4   5        4.22        7.24      4.72 o 
  -9   4   5       31.30       37.06      6.74 o 
  -8   4   5      167.81      190.07      8.34 o 
  -7   4   5      137.91      130.60      6.40 o 
  -6   4   5      743.43      731.76     15.33 o 
  -5   4   5      565.67      580.14     12.18 o 
  -4   4   5       10.29       13.48      1.99 o 
  -3   4   5      648.78      635.36      8.66 o 
  -2   4   5      360.74      429.70      7.29 o 
  -1   4   5     1206.41     1131.86     31.00 o 
   0   4   5       43.93       46.60      3.96 o 
   1   4   5       10.48       11.87      1.91 o 
   2   4   5      159.67      164.96      5.56 o 
   3   4   5       17.59       29.82      4.72 o 
   4   4   5      166.39      167.79      9.60 o 
   5   4   5       50.76       46.33      6.06 o 
   6   4   5       46.52       41.27      6.40 o 
   7   4   5       16.36       14.82      5.05 o 
  -9   5   5        5.36        3.03      2.99 o 
  -8   5   5        0.28        0.42      2.44 o 
  -7   5   5      188.65      186.14      7.87 o 
  -6   5   5       36.38       40.54      7.83 o 
  -5   5   5      113.17      122.74      9.43 o 
  -4   5   5      119.80      109.84      8.09 o 
  -3   5   5      468.37      443.81      9.21 o 
  -2   5   5       12.96       17.16      2.44 o 
  -1   5   5      412.18      419.95      9.44 o 
   0   5   5      456.86      447.08     10.01 o 
   1   5   5        1.31        0.59      1.77 o 
   2   5   5      287.42      311.65     12.80 o 
   3   5   5      417.97      431.94     16.17 o 
   4   5   5      156.83      157.34     10.11 o 
   5   5   5       44.55       35.21      6.23 o 
   6   5   5       44.55       41.27      6.74 o 
  -9   6   5       66.26       70.42      9.94 o 
  -8   6   5      176.17      193.90     13.14 o 
  -7   6   5      401.45      373.14     17.52 o 
  -6   6   5      324.98      321.59     15.67 o 
  -5   6   5       33.18       28.81      5.73 o 
  -4   6   5      109.58      119.78      8.76 o 
  -3   6   5        0.74        0.74      1.40 o 
  -2   6   5      109.09      107.49      4.81 o 
  -1   6   5       48.43       50.29      8.17 o 
   0   6   5      173.69      166.87      6.37 o 
   1   6   5      293.43      299.86     12.97 o 
   2   6   5      217.98      219.34     11.46 o 
   3   6   5       41.86       38.41      6.23 o 
   4   6   5      116.35      118.60      9.43 o 
   5   6   5       41.19       40.09      7.08 o 
   6   6   5       31.42       38.58      7.58 o 
  -9   7   5        0.02       -0.67      4.72 o 
  -8   7   5       77.07       45.82      8.09 o 
  -7   7   5      213.15      205.36     13.65 o 
  -6   7   5       67.59       61.32      8.25 o 
  -5   7   5       86.97       90.13      8.42 o 
  -4   7   5       63.58       65.70      7.75 o 
  -3   7   5      138.64      143.17      5.98 o 
  -2   7   5       35.05       41.20      6.65 o 
  -1   7   5      135.26      116.71      5.81 o 
   0   7   5       39.75       36.58      3.72 o 
   1   7   5      502.81      520.88     18.36 o 
   2   7   5        4.91        2.86      3.87 o 
   3   7   5      268.10      249.32     13.65 o 
   4   7   5        1.56       -2.19      3.37 o 
   5   7   5        0.48        3.20      4.55 o 
  -8   8   5        2.87        3.71      5.22 o 
  -7   8   5      155.16      179.92     13.65 o 
  -6   8   5       33.12       36.22      7.41 o 
  -5   8   5       44.43       42.28      7.24 o 
  -4   8   5       23.01       19.20      5.22 o 
  -3   8   5       18.95       17.18      4.72 o 
  -2   8   5       13.42        9.37      2.54 o 
  -1   8   5        2.99        6.89      3.62 o 
   0   8   5       52.59       39.42      6.06 o 
   1   8   5       70.47       77.66      8.42 o 
   2   8   5      122.04      137.30     10.95 o 
   3   8   5       19.99       15.84      5.73 o 
   4   8   5      118.81      125.34     10.95 o 
  -7   9   5       79.76       88.11     10.78 o 
  -6   9   5       18.66       23.08      6.57 o 
  -5   9   5        1.71       -1.18      3.54 o 
  -4   9   5      133.42      137.13     11.12 o 
  -3   9   5       54.22       64.35      8.59 o 
  -2   9   5       41.16       37.06      4.22 o 
  -1   9   5        0.91        2.02      3.20 o 
   0   9   5      109.38      102.59      9.10 o 
   1   9   5        0.06        4.55      4.72 o 
   2   9   5        9.93       19.71      6.23 o 
  -6  10   5        2.75        5.39      5.05 o 
  -5  10   5       35.72       50.03      8.76 o 
  -4  10   5      101.29       60.65      8.93 o 
  -3  10   5       18.31       12.80      5.73 o 
  -1  10   5       17.83       20.72      5.90 o 
   0  10   5        0.32        6.40      4.55 o 
  -1 -10   6       17.43       16.85      5.90 o 
   0 -10   6       99.54       97.54     10.28 o 
   1 -10   6        2.30       -4.21      3.37 o 
   3 -10   6        0.50       -0.25      2.74 o 
   4 -10   6       22.35       29.14      4.76 o 
   5 -10   6        0.20        0.52      2.58 o 
  -3  -9   6       69.37       67.05      8.93 o 
  -2  -9   6        1.41       -4.72      3.37 o 
  -1  -9   6      112.27      105.46      9.43 o 
   0  -9   6        0.62        4.89      4.55 o 
   1  -9   6       20.61       12.80      4.89 o 
   2  -9   6       36.61       39.25      7.08 o 
   3  -9   6        2.01        4.56      2.92 o 
   4  -9   6       32.82       46.67      6.99 o 
   5  -9   6        0.74       -1.24      2.49 o 
   6  -9   6        1.23        4.96      3.39 o 
   7  -9   6       46.49       45.47      5.84 o 
  -4  -8   6      262.30      264.15     14.99 o 
  -3  -8   6       48.79       53.23      7.75 o 
  -2  -8   6       53.72       54.24      7.41 o 
  -1  -8   6      104.85      110.68      9.27 o 
   0  -8   6       46.85       50.03      7.24 o 
   2  -8   6       23.17       22.52      3.44 o 
   3  -8   6       92.30       91.96      5.66 o 
   4  -8   6       14.16        6.98      4.04 o 
   5  -8   6      110.46      121.94      7.02 o 
   6  -8   6       15.71       16.62      5.81 o 
   7  -8   6        1.80        4.65      4.55 o 
  -5  -7   6       96.09       98.04     10.28 o 
  -4  -7   6       64.86       53.91      7.58 o 
  -3  -7   6       17.50       31.84      6.23 o 
  -2  -7   6       23.21       25.44      5.39 o 
  -1  -7   6       98.86      100.91      8.42 o 
   0  -7   6        6.87        9.27      4.38 o 
   1  -7   6      348.16      352.78      9.55 o 
   2  -7   6       19.59       22.42      3.26 o 
   3  -7   6        1.81       -1.85      2.53 o 
   4  -7   6      753.96      692.81     15.73 o 
   5  -7   6       92.61       78.43      5.66 o 
   6  -7   6       86.67       89.29      5.97 o 
   7  -7   6       10.50       10.31      3.33 o 
   8  -7   6       36.32       41.01      5.34 o 
  -6  -6   6       18.30       17.18      5.73 o 
  -5  -6   6        6.36        3.71      3.87 o 
  -4  -6   6      233.15      236.02     12.47 o 
  -3  -6   6        0.07        6.57      3.87 o 
  -2  -6   6       78.75       73.11      7.08 o 
  -1  -6   6        0.28       -0.17      2.53 o 
   0  -6   6      364.12      367.25     11.12 o 
   1  -6   6      208.64      204.98      6.76 o 
   2  -6   6      142.31      143.17      5.85 o 
   3  -6   6      368.15      373.12     10.22 o 
   4  -6   6      217.21      232.19      8.27 o 
   5  -6   6       80.26       79.30      5.46 o 
   6  -6   6       23.89       25.09      3.96 o 
   7  -6   6       10.33        8.05      2.87 o 
   8  -6   6       11.96       15.64      3.63 o 
  -7  -5   6        0.82        4.72      4.55 o 
  -6  -5   6       25.11       19.04      5.39 o 
  -5  -5   6       34.79       36.39      6.06 o 
  -4  -5   6        0.27        1.52      3.03 o 
  -3  -5   6        5.31       15.50      4.04 o 
  -2  -5   6      176.83      185.31      9.77 o 
  -1  -5   6      262.15      279.96      6.85 o 
   0  -5   6      419.82      450.30     11.96 o 
   1  -5   6       58.26       61.51      3.96 o 
   2  -5   6      180.56      178.40      8.09 o 
   3  -5   6      718.95      719.49     15.75 o 
   4  -5   6        4.84        3.87      4.04 o 
   5  -5   6      601.68      585.72     13.61 o 
   6  -5   6       92.99       89.10      5.42 o 
   7  -5   6      100.60      101.85      6.16 o 
   8  -5   6       33.56       33.41      4.78 o 
   9  -5   6        6.61        8.15      3.60 o 
  -8  -4   6       16.28        7.58      4.89 o 
  -7  -4   6       62.41       58.79      8.09 o 
  -6  -4   6      101.45       88.78      8.25 o 
  -5  -4   6       11.65       21.23      4.72 o 
  -4  -4   6       83.28       76.31      6.74 o 
  -3  -4   6      175.43      181.10      9.60 o 
  -2  -4   6       96.38      102.59      6.74 o 
  -1  -4   6       76.09       66.71      3.18 o 
   0  -4   6      261.85      273.73      6.71 o 
   1  -4   6       70.68       78.14      3.68 o 
   2  -4   6      314.18      299.16     13.06 o 
   3  -4   6      373.14      386.84      9.35 o 
   4  -4   6        5.63       14.72      2.49 o 
   5  -4   6       52.36       42.29      3.96 o 
   6  -4   6      246.56      224.85      8.20 o 
   7  -4   6       11.45        9.26      4.72 o 
   8  -4   6      174.69      185.68      8.38 o 
   9  -4   6        4.30        4.01      3.27 o 
  -8  -3   6        2.44        0.51      4.21 o 
  -7  -3   6        9.54        3.71      3.54 o 
  -6  -3   6        0.12        2.02      3.20 o 
  -5  -3   6      633.99      624.49     19.54 o 
  -4  -3   6       34.89       37.40      4.89 o 
  -3  -3   6      211.23      209.74      9.60 o 
  -2  -3   6      631.80      621.63     10.40 o 
  -1  -3   6      118.46      101.85      3.67 o 
   0  -3   6      633.59      585.11     10.87 o 
   1  -3   6      172.52      187.16      5.42 o 
   2  -3   6      253.93      207.52      6.99 o 
   3  -3   6      129.40      109.83      4.48 o 
   4  -3   6     1017.24     1029.70     17.29 o 
   5  -3   6        3.26        2.11      1.94 o 
   6  -3   6      311.24      311.72      9.38 o 
   7  -3   6       55.00       63.86      5.30 o 
   8  -3   6       40.68       41.41      7.67 o 
   9  -3   6       24.57       13.98      7.08 o 
  -9  -2   6        9.87        8.09      4.38 o 
  -8  -2   6      112.05       94.84      8.93 o 
  -7  -2   6        6.30        6.91      3.87 o 
  -6  -2   6      657.45      640.49     20.38 o 
  -5  -2   6     1114.33     1036.55     26.11 o 
  -4  -2   6       65.59       67.22      5.73 o 
  -3  -2   6       52.71       49.84      2.71 o 
  -2  -2   6     1042.79     1030.44     14.77 o 
  -1  -2   6      191.85      202.98      7.58 o 
   0  -2   6      654.29      630.22     10.36 o 
   1  -2   6        3.20        0.21      1.68 o 
   2  -2   6      537.46      533.86      8.34 o 
   3  -2   6      458.45      443.77      7.26 o 
   4  -2   6       47.64       54.69      2.58 o 
   5  -2   6      342.42      329.70      8.83 o 
   6  -2   6        3.32        5.34      2.30 o 
   7  -2   6      609.27      624.69     14.27 o 
   8  -2   6       62.84       67.89      9.43 o 
   9  -2   6       44.28       31.00      7.92 o 
  -9  -1   6        5.23        1.85      3.87 o 
  -8  -1   6        7.73        5.73      4.21 o 
  -7  -1   6       28.32       32.18      5.73 o 
  -6  -1   6        5.05        6.23      3.37 o 
  -5  -1   6      575.44      524.25     16.51 o 
  -4  -1   6        2.58        4.14      2.78 o 
  -3  -1   6     2239.09     2263.01     28.13 o 
  -2  -1   6       26.83       29.00      5.39 o 
  -1  -1   6      543.04      526.55     11.54 o 
   0  -1   6      415.28      439.18      7.92 o 
   1  -1   6     3960.61     3941.17     67.11 o 
   2  -1   6      907.19      968.03     11.56 o 
   3  -1   6      292.12      287.09      5.49 o 
   4  -1   6      749.63      730.58     10.25 o 
   5  -1   6        1.54        0.28      1.08 o 
   6  -1   6      259.75      260.93      8.13 o 
   7  -1   6        0.64        0.17      3.71 o 
   8  -1   6      102.49      114.89     10.61 o 
   9  -1   6        2.19        0.34      4.55 o 
  -9   0   6        9.77       10.44      4.89 o 
  -8   0   6        0.47        0.84      3.37 o 
  -7   0   6       55.05       56.94      6.91 o 
  -6   0   6        8.29       10.11      3.71 o 
  -5   0   6        7.36        6.35      1.70 o 
  -4   0   6      663.73      686.25     12.07 o 
  -3   0   6     1510.58     1569.07     20.96 o 
  -2   0   6       82.19       77.63      3.10 o 
  -1   0   6      761.87      730.06      8.97 o 
   0   0   6     1940.82     2135.66     20.84 o 
   1   0   6       26.16       41.78      1.88 o 
   2   0   6     5179.41     5305.79     47.59 o 
   3   0   6        3.82       16.42      5.58 o 
   4   0   6      468.98      507.37      8.10 o 
   5   0   6        0.57        1.26      1.20 o 
   6   0   6      125.36      136.50      5.75 o 
   7   0   6       13.31       14.32      4.89 o 
   8   0   6       15.56       20.89      6.40 o 
  -9   1   6       48.17       49.36      7.58 o 
  -8   1   6        0.49        2.53      3.37 o 
  -7   1   6       32.11       27.63      5.22 o 
  -6   1   6      530.40      515.98     11.59 o 
  -5   1   6       61.09       66.93      3.87 o 
  -4   1   6      191.23      195.95      6.32 o 
  -3   1   6      552.02      616.77     10.70 o 
  -2   1   6       85.99       63.96      3.60 o 
  -1   1   6      556.23      593.24      7.54 o 
   0   1   6      758.08      752.47      8.90 o 
   1   1   6      814.28      810.05      9.69 o 
   2   1   6     1202.82     1127.18     12.90 o 
   3   1   6       99.68       71.52      2.78 o 
   4   1   6       16.98       17.44      1.79 o 
   5   1   6      101.50      107.33      3.81 o 
   6   1   6       69.50       66.74      4.57 o 
   7   1   6       74.67       83.73      9.10 o 
   8   1   6       23.42       32.34      7.08 o 
  -9   2   6        2.89        1.18      3.37 o 
  -8   2   6       62.76       78.50      8.42 o 
  -7   2   6      220.53      219.33      8.42 o 
  -6   2   6     1043.29     1044.92     32.26 o 
  -5   2   6      167.37      167.61      6.01 o 
  -4   2   6       25.06       25.20      2.39 o 
  -3   2   6     1072.97     1100.66     12.79 o 
  -2   2   6      134.87      120.03      3.04 o 
  -1   2   6      123.82      112.04      2.38 o 
   0   2   6       11.57       18.65      1.86 o 
   1   2   6      916.42      873.02     10.85 o 
   2   2   6       14.35        7.70      1.16 o 
   3   2   6      475.41      490.19      7.82 o 
   4   2   6       99.15      101.10      4.28 o 
   5   2   6       27.81       33.02      3.39 o 
   6   2   6      126.58      121.79      6.49 o 
  -9   3   6       81.46       96.87      9.10 o 
  -8   3   6      136.03      151.45     10.44 o 
  -7   3   6      201.31      210.68      7.98 o 
  -6   3   6      137.65      138.89      9.52 o 
  -5   3   6      404.83      408.38      9.71 o 
  -4   3   6       35.36       37.10      2.05 o 
  -3   3   6       57.97       38.17      1.87 o 
  -2   3   6      188.55      208.95      3.89 o 
  -1   3   6     1238.06     1282.68     18.27 o 
   0   3   6      432.58      427.99     13.22 o 
   1   3   6      161.61      168.80      5.36 o 
   2   3   6       11.02       10.50      1.84 o 
   3   3   6        5.00        5.51      1.65 o 
   4   3   6       35.00       39.76      5.22 o 
   5   3   6       28.08       22.41      4.72 o 
   6   3   6      193.25      186.15     10.61 o 
  -9   4   6       61.20       78.84      9.10 o 
  -8   4   6       10.40       13.47      3.39 o 
  -7   4   6      497.30      480.62     12.60 o 
  -6   4   6       67.25       66.88      4.57 o 
  -5   4   6        0.24        2.55      1.58 o 
  -4   4   6      975.87      932.96     18.63 o 
  -3   4   6      227.05      205.30      5.76 o 
  -2   4   6      933.06      988.35     19.46 o 
  -1   4   6        6.27        6.38      1.58 o 
   0   4   6      783.50      756.46     18.45 o 
   1   4   6      495.42      485.23     10.30 o 
   2   4   6      419.60      416.48      9.68 o 
   3   4   6       63.24       65.03      6.06 o 
   4   4   6       21.65       32.51      5.22 o 
   5   4   6        0.13       -1.18      2.70 o 
   6   4   6       80.52       61.66      7.41 o 
   7   4   6       90.79       71.43      8.42 o 
  -9   5   6       96.56      105.75      7.25 o 
  -8   5   6      488.94      533.49     14.43 o 
  -7   5   6       13.71       14.30      3.14 o 
  -6   5   6        2.30        2.02      3.37 o 
  -5   5   6        7.55        1.52      3.20 o 
  -4   5   6      468.16      456.87     16.85 o 
  -3   5   6      142.78      145.77      5.20 o 
  -2   5   6      813.89      854.19     14.79 o 
  -1   5   6      204.36      205.98      7.83 o 
   0   5   6       70.08       66.84      3.98 o 
   1   5   6      231.12      231.75      7.38 o 
   2   5   6        7.89        7.24      3.37 o 
   3   5   6        7.61       17.52      4.55 o 
   4   5   6       74.93       73.62      7.92 o 
   5   5   6      257.91      264.99     13.81 o 
   6   5   6        0.22       -4.04      3.54 o 
  -9   6   6        5.49        0.34      4.55 o 
  -8   6   6       24.25       28.47      6.74 o 
  -7   6   6       54.01       65.53      8.93 o 
  -6   6   6      152.65      148.58     10.95 o 
  -5   6   6      233.48      242.75     13.14 o 
  -4   6   6       18.13       17.69      4.55 o 
  -3   6   6       47.59       48.89      3.49 o 
  -2   6   6        7.74       11.07      2.27 o 
  -1   6   6       42.02       44.26      3.96 o 
   0   6   6       96.86       90.44      5.48 o 
   1   6   6      261.13      252.00      8.14 o 
   2   6   6       46.25       43.97      6.40 o 
   3   6   6      471.70      479.78     18.19 o 
   4   6   6        2.24        3.03      3.87 o 
   5   6   6        0.18       -4.80      3.20 o 
  -9   7   6       30.02       33.52      7.92 o 
  -8   7   6       10.32        5.39      5.39 o 
  -7   7   6      156.70      152.46     12.13 o 
  -6   7   6       75.66       85.75      9.77 o 
  -5   7   6       67.36       52.90      7.24 o 
  -4   7   6      130.51      135.44     10.28 o 
  -3   7   6      153.99      149.46     10.19 o 
  -2   7   6        2.64        4.20      1.96 o 
  -1   7   6       48.59       56.91      4.46 o 
   0   7   6      129.23      135.25      6.31 o 
   1   7   6        4.84        5.05      3.87 o 
   2   7   6      457.73      460.58     18.19 o 
   3   7   6       20.64       26.28      5.90 o 
   4   7   6        8.31        4.38      4.21 o 
  -8   8   6       58.38       61.49      9.94 o 
  -7   8   6       31.70       28.64      7.24 o 
  -6   8   6       89.96       78.33      9.60 o 
  -5   8   6       29.39       30.15      6.57 o 
  -4   8   6       24.35       39.42      6.91 o 
  -3   8   6        7.69        7.58      4.04 o 
  -2   8   6        5.13        8.75      3.87 o 
  -1   8   6       92.22       84.00      5.56 o 
   0   8   6      312.60      311.82     14.32 o 
   1   8   6       14.78       10.95      4.72 o 
   2   8   6        7.32        8.76      5.05 o 
   3   8   6      125.57      122.64     10.78 o 
  -7   9   6        1.47        2.02      4.21 o 
  -6   9   6        7.40        1.85      3.87 o 
  -5   9   6       50.83       50.03      8.25 o 
  -4   9   6       11.33       16.68      5.56 o 
  -3   9   6       72.91       80.86      9.27 o 
  -2   9   6       38.07       28.99      4.30 o 
  -1   9   6      111.79      151.45     10.44 o 
   0   9   6        6.76        6.91      4.38 o 
   1   9   6       23.96       19.20      5.90 o 
   2   9   6       43.95       46.16      8.09 o 
  -5  10   6      150.23      187.50     14.49 o 
  -4  10   6        1.09        1.18      4.72 o 
  -3  10   6       94.97       89.12     10.28 o 
  -1  10   6       27.83       28.47      6.40 o 
   0  10   6       95.20      105.46     10.11 o 
  -1 -10   7       24.25       18.53      6.40 o 
   0 -10   7        1.51       -1.01      3.87 o 
   1 -10   7       27.35       21.73      6.57 o 
   3 -10   7       18.35       16.51      6.23 o 
   4 -10   7       40.53       31.59      4.86 o 
   5 -10   7       33.03       35.15      5.46 o 
  -3  -9   7       42.75       43.13      7.92 o 
  -2  -9   7       38.25       38.41      7.41 o 
  -1  -9   7       65.03       63.68      8.59 o 
   0  -9   7        0.15       -0.51      4.04 o 
   1  -9   7       14.83       11.96      5.39 o 
   2  -9   7       30.39       22.57      5.73 o 
   3  -9   7       67.41       70.11      5.85 o 
   4  -9   7        0.78        1.14      2.80 o 
   5  -9   7       44.40       44.83     13.14 o 
   6  -9   7        2.07       -3.30      2.54 o 
  -4  -8   7        3.51        7.08      4.72 o 
  -3  -8   7       16.64       25.44      6.06 o 
  -2  -8   7        7.61        6.91      4.38 o 
  -1  -8   7        1.97       -0.51      3.20 o 
   0  -8   7       77.94       90.97      8.93 o 
   2  -8   7       33.85       49.74      5.81 o 
   3  -8   7        1.06        2.62      2.32 o 
   4  -8   7       77.28       77.49      8.25 o 
   5  -8   7        1.68        2.43      2.68 o 
   6  -8   7        8.26        8.31      3.27 o 
   7  -8   7        1.30       -1.35      2.32 o 
  -5  -7   7       28.68       17.35      5.90 o 
  -4  -7   7        6.16       10.61      4.72 o 
  -3  -7   7        5.87        5.90      4.21 o 
  -2  -7   7       19.26       19.54      5.05 o 
  -1  -7   7        1.60        1.18      3.20 o 
   0  -7   7      158.04      151.62     10.28 o 
   1  -7   7        0.30        2.87      4.80 o 
   2  -7   7      288.61      280.12      8.98 o 
   3  -7   7      280.76      240.93     18.95 o 
   4  -7   7      272.01      263.71      9.57 o 
   5  -7   7      167.84      179.67      8.06 o 
   6  -7   7        8.36        9.07      3.21 o 
   7  -7   7       35.10       49.14      5.40 o 
   8  -7   7        0.14        0.42      2.37 o 
  -6  -6   7       49.97       39.59      7.58 o 
  -5  -6   7       13.94       17.01      5.22 o 
  -4  -6   7        1.14        4.38      3.71 o 
  -3  -6   7       90.55       92.49      8.09 o 
  -2  -6   7        0.14       -0.17      2.86 o 
  -1  -6   7       79.30       95.35      7.75 o 
   0  -6   7       89.65       87.77      5.39 o 
   1  -6   7       89.04       95.48      4.78 o 
   2  -6   7        0.55        0.91      1.77 o 
   3  -6   7      100.86      104.05      5.56 o 
   4  -6   7      392.78      356.06     10.53 o 
   5  -6   7      341.61      317.58     10.31 o 
   6  -6   7       90.35       87.06      5.91 o 
   7  -6   7       50.50       54.24      5.46 o 
   8  -6   7        0.14        0.25      2.74 o 
  -7  -5   7       44.86       45.15      7.75 o 
  -6  -5   7       29.72       27.46      6.06 o 
  -5  -5   7        5.96        9.94      4.38 o 
  -4  -5   7       53.59       60.65      7.08 o 
  -3  -5   7      285.22      272.23     12.80 o 
  -2  -5   7        1.52        5.56      3.03 o 
  -1  -5   7      546.73      577.39     11.11 o 
   0  -5   7      137.38      128.71      6.06 o 
   1  -5   7      133.46      132.76      5.18 o 
   2  -5   7      263.25      245.54      7.57 o 
   3  -5   7       45.27       55.71      5.64 o 
   4  -5   7     1304.71     1296.01     21.92 o 
   5  -5   7      223.32      229.99      9.01 o 
   6  -5   7       46.29       50.97      4.84 o 
   7  -5   7       14.52       13.26      3.36 o 
   8  -5   7       27.22       25.07      4.33 o 
  -7  -4   7        5.79        7.08      4.72 o 
  -6  -4   7       16.07       15.33      4.72 o 
  -5  -4   7       58.60       58.79      7.08 o 
  -4  -4   7      226.31      213.78     10.95 o 
  -3  -4   7        4.76        7.08      3.20 o 
  -2  -4   7      194.58      227.93     10.44 o 
  -1  -4   7      139.24      141.11      4.76 o 
   0  -4   7      528.18      541.23     11.46 o 
   1  -4   7        1.34        0.84      1.19 o 
   2  -4   7      274.01      257.75      9.60 o 
   3  -4   7      281.58      257.50     13.65 o 
   4  -4   7      248.77      231.15     12.38 o 
   5  -4   7       21.64       25.42      3.48 o 
   6  -4   7        2.38        4.93      2.23 o 
   7  -4   7      191.75      192.59      8.25 o 
   8  -4   7        6.92        8.06      3.33 o 
   9  -4   7      148.59      146.63      8.34 o 
  -8  -3   7        2.81       -1.18      3.37 o 
  -7  -3   7       71.28       63.00      7.92 o 
  -6  -3   7      206.23      173.18     10.61 o 
  -5  -3   7       10.56       12.30      3.87 o 
  -4  -3   7      491.39      486.86     16.34 o 
  -3  -3   7       65.86       69.07      5.73 o 
  -2  -3   7      112.35      112.90      4.04 o 
  -1  -3   7      406.69      400.74      8.26 o 
   0  -3   7      196.96      196.06      5.55 o 
   2  -3   7        5.03       10.91      3.87 o 
   3  -3   7      192.52      176.61      6.02 o 
   4  -3   7        7.23       14.28      2.42 o 
   5  -3   7     1306.43     1240.72     22.74 o 
   6  -3   7      121.14      117.40      5.90 o 
   7  -3   7      207.96      211.94      8.42 o 
   8  -3   7       89.20       84.09     11.29 o 
   9  -3   7       41.03       57.45      9.60 o 
  -8  -2   7       35.65       26.45      6.06 o 
  -7  -2   7        1.41       -1.18      2.86 o 
  -6  -2   7      101.24       83.73      7.58 o 
  -5  -2   7       17.49       18.03      4.55 o 
  -4  -2   7      198.00      211.59      9.94 o 
  -3  -2   7      577.45      583.74     10.64 o 
  -2  -2   7      262.23      262.03      6.31 o 
  -1  -2   7      457.85      408.38      8.15 o 
   0  -2   7      339.81      358.29      7.58 o 
   1  -2   7     1611.31     1815.85     32.68 o 
   2  -2   7      304.72      288.84      5.68 o 
   3  -2   7       65.03       57.07      2.59 o 
   4  -2   7      149.83      154.14      4.38 o 
   5  -2   7     1346.15     1345.84     21.58 o 
   6  -2   7       14.99       14.45      2.83 o 
   7  -2   7        0.07        1.99      2.37 o 
   8  -2   7       56.98       67.38      9.27 o 
   9  -2   7       15.03        4.55      5.73 o 
  -9  -1   7        8.06        5.90      4.72 o 
  -8  -1   7       30.08       14.32      5.05 o 
  -7  -1   7      228.51      211.25     11.96 o 
  -6  -1   7       49.15       39.08      5.73 o 
  -5  -1   7      284.96      302.56     12.47 o 
  -4  -1   7      423.04      403.35      8.80 o 
  -3  -1   7       13.71       12.41      1.82 o 
  -2  -1   7     1097.20     1053.52     15.35 o 
  -1  -1   7     1016.11     1017.60     14.82 o 
   0  -1   7     1372.50     1354.42     18.40 o 
   1  -1   7      369.87      447.22     13.45 o 
   2  -1   7      469.55      423.12      6.93 o 
   3  -1   7      157.53      142.73      3.95 o 
   4  -1   7      248.92      248.99      5.54 o 
   5  -1   7       19.90       18.70      2.07 o 
   6  -1   7      184.72      196.71      9.35 o 
   7  -1   7       46.16       52.05      7.58 o 
   8  -1   7      105.11      115.57     10.78 o 
  -9   0   7       29.59       31.84      6.91 o 
  -8   0   7       12.06        8.93      4.55 o 
  -7   0   7       84.55       92.32      8.25 o 
  -6   0   7      711.50      704.34     21.06 o 
  -5   0   7      148.14      148.18      5.52 o 
  -4   0   7      282.58      285.85      7.26 o 
  -3   0   7      437.66      472.44     14.49 o 
  -2   0   7       27.09       24.32      2.08 o 
  -1   0   7       32.63       43.14      2.26 o 
   0   0   7        0.74       -0.22      0.61 o 
   1   0   7     1411.43     1630.77     17.34 o 
   2   0   7      167.83      171.66      4.12 o 
   3   0   7     2001.95     2010.64     21.29 o 
   4   0   7        2.84        7.44      1.86 o 
   5   0   7      608.72      631.35     10.15 o 
   6   0   7        9.23        6.31      2.35 o 
   7   0   7       37.08       44.14      7.24 o 
   8   0   7        0.95        1.01      4.38 o 
  -9   1   7        1.24        0.34      3.71 o 
  -8   1   7      182.84      191.54     11.96 o 
  -7   1   7       59.66       76.99      7.92 o 
  -6   1   7      132.07      135.49      5.89 o 
  -5   1   7      655.11      646.74     12.75 o 
  -4   1   7      542.88      571.94     11.13 o 
  -3   1   7       33.64       24.09      2.30 o 
  -2   1   7      913.85     1046.18     12.34 o 
  -1   1   7       59.60       41.11      1.81 o 
   0   1   7      261.09      311.85      5.20 o 
   1   1   7       13.50        5.72      0.99 o 
   2   1   7      433.47      459.60      7.21 o 
   3   1   7      464.13      443.06     11.75 o 
   4   1   7      152.76      139.97      4.24 o 
   5   1   7       19.17       20.24      2.17 o 
   6   1   7      401.51      411.05     10.79 o 
   7   1   7      103.67       98.72      8.93 o 
  -9   2   7       38.60       53.23      8.09 o 
  -8   2   7      122.57      123.48      9.60 o 
  -7   2   7      383.59      403.50     11.13 o 
  -6   2   7      388.98      384.26     14.15 o 
  -5   2   7      433.91      427.11     10.05 o 
  -4   2   7      481.22      497.24     10.24 o 
  -3   2   7       55.99       52.60      2.29 o 
  -2   2   7      177.89      173.83      3.73 o 
  -1   2   7      937.77      927.73     16.64 o 
   0   2   7       66.29       62.51      3.14 o 
   1   2   7        5.76       10.21      1.12 o 
   2   2   7      523.32      516.03      8.25 o 
   3   2   7       32.03       38.97      2.42 o 
   4   2   7       14.14       13.02      2.25 o 
   5   2   7       12.95       18.03      4.04 o 
   6   2   7       34.91       44.98      6.06 o 
  -9   3   7       73.02       87.94      9.60 o 
  -8   3   7      197.56      226.08     12.63 o 
  -7   3   7        0.22       -0.07      1.96 o 
  -6   3   7        2.63        5.26      2.06 o 
  -5   3   7      197.13      203.11      6.79 o 
  -4   3   7        7.02        2.89      1.26 o 
  -3   3   7        6.88       12.19      1.31 o 
  -2   3   7      921.73      968.08     15.23 o 
  -1   3   7      168.33      190.75     18.19 o 
   0   3   7      641.24      601.11     11.35 o 
   1   3   7      416.25      418.82      9.29 o 
   2   3   7      196.03      200.39      6.31 o 
   3   3   7       18.93       26.37      3.03 o 
   4   3   7        4.88       -0.34      2.36 o 
   5   3   7       84.76      104.78      7.92 o 
   6   3   7        4.13       -3.03      3.37 o 
  -9   4   7       56.86       69.74      8.76 o 
  -8   4   7      187.91      193.36      8.57 o 
  -7   4   7      150.26      145.86     12.55 o 
  -6   4   7       52.49       56.52      5.48 o 
  -5   4   7        6.76        3.20      3.03 o 
  -4   4   7       84.09       85.05      3.99 o 
  -3   4   7      557.53      544.89     10.77 o 
  -2   4   7      340.71      339.39      8.14 o 
  -1   4   7     1383.12     1303.26     19.71 o 
   0   4   7       10.07       13.89      2.20 o 
   1   4   7      723.25      721.09     13.64 o 
   2   4   7      564.26      595.96     13.56 o 
   3   4   7        5.27        8.42      3.20 o 
   4   4   7        0.08       -2.53      2.36 o 
   5   4   7       48.26       66.88      7.58 o 
   6   4   7       11.72       18.70      5.56 o 
  -9   5   7      129.88      135.61     11.96 o 
  -8   5   7       62.38       70.08      9.27 o 
  -7   5   7        8.57       10.28      4.55 o 
  -6   5   7        1.68       -2.70      3.03 o 
  -5   5   7      127.53      130.22      9.43 o 
  -4   5   7        1.35        4.38      3.03 o 
  -3   5   7      752.88      748.58     13.72 o 
  -2   5   7       31.69       32.25      3.07 o 
  -1   5   7      174.06      165.71      6.06 o 
   0   5   7      740.46      743.59     17.69 o 
   1   5   7       14.87       11.52      3.54 o 
   2   5   7     1225.87     1289.41     30.83 o 
   3   5   7       50.18       55.26      6.74 o 
   4   5   7      117.97      112.53      8.93 o 
   5   5   7       11.69       11.62      4.89 o 
   6   5   7       18.41       17.86      5.56 o 
  -9   6   7        0.15       -0.67      4.89 o 
  -8   6   7       88.47      111.35     10.61 o 
  -7   6   7       32.69       24.43      6.40 o 
  -6   6   7      114.72      107.31      9.60 o 
  -5   6   7       26.27       20.55      5.39 o 
  -4   6   7       89.85       94.00      8.09 o 
  -3   6   7       37.03       37.09      3.36 o 
  -2   6   7      187.30      189.82      6.76 o 
  -1   6   7       24.00       26.01      3.14 o 
   0   6   7       39.07       39.79      3.98 o 
   1   6   7      272.51      280.85     10.78 o 
   2   6   7      349.92      398.75     16.17 o 
   3   6   7       31.79       26.95      5.73 o 
   4   6   7        0.19       -1.01      3.03 o 
   5   6   7       66.54       59.47      8.25 o 
  -8   7   7       47.61       57.45      9.10 o 
  -7   7   7       10.77       16.51      5.73 o 
  -6   7   7      143.65      141.17     11.29 o 
  -5   7   7       93.38       74.12      8.76 o 
  -4   7   7      229.41      210.91     12.80 o 
  -3   7   7       52.05       30.49      3.56 o 
  -2   7   7        0.63       -1.80      1.41 o 
  -1   7   7      105.42      109.86      9.01 o 
   0   7   7       13.99       17.26      5.22 o 
   1   7   7      167.59      174.36     10.78 o 
   2   7   7       85.39       68.23      8.25 o 
   3   7   7        1.30        0.51      3.37 o 
   4   7   7        0.55       -1.01      3.87 o 
  -8   8   7       67.36       65.87     10.28 o 
  -7   8   7        7.98        2.36      4.89 o 
  -6   8   7        4.90        9.60      4.72 o 
  -5   8   7      165.32      166.10     12.47 o 
  -4   8   7        5.49        4.21      3.71 o 
  -3   8   7      208.85      203.17     12.80 o 
  -2   8   7       12.72       12.81      2.99 o 
  -1   8   7       79.21       76.50      5.37 o 
   0   8   7        8.40       14.82      4.72 o 
   1   8   7       18.98       31.67      6.40 o 
   2   8   7        2.83        7.41      5.22 o 
   3   8   7        0.90       -3.54      3.87 o 
  -7   9   7       14.22        9.27      5.05 o 
  -6   9   7       29.80       27.80      6.91 o 
  -5   9   7       27.07       27.96      7.08 o 
  -4   9   7      108.83      106.64     10.28 o 
  -3   9   7       86.24       95.18     10.44 o 
  -2   9   7      120.34      139.86      7.22 o 
  -1   9   7       23.86       18.87      5.22 o 
   0   9   7       62.72       53.40      7.75 o 
   1   9   7       18.34       18.19      5.90 o 
  -5  10   7        7.87        6.23      5.56 o 
  -4  10   7       60.95       88.27     11.12 o 
  -3  10   7       13.63        9.60      4.89 o 
  -1  10   7       80.99       78.33      9.10 o 
   0 -10   8        9.09        7.41      5.39 o 
   1 -10   8        3.57        1.52      4.72 o 
   3 -10   8       24.20       17.52      6.23 o 
   4 -10   8       32.43       39.04      5.38 o 
  -2  -9   8       30.94       37.57      7.58 o 
  -1  -9   8        1.68        1.52      4.38 o 
   0  -9   8       52.87       50.54      8.09 o 
   1  -9   8        3.08        6.74      4.72 o 
   2  -9   8       48.78       64.86      8.76 o 
   3  -9   8        8.11        8.23      4.13 o 
   4  -9   8      167.09      182.29      8.75 o 
   5  -9   8        0.53        3.31      3.28 o 
   6  -9   8       30.73       21.58     14.07 o 
  -4  -8   8       23.36       29.99      6.74 o 
  -3  -8   8        9.01        2.86      4.38 o 
  -2  -8   8        2.57        6.06      4.38 o 
  -1  -8   8       76.71       46.83      7.08 o 
   0  -8   8       11.94       21.90      6.06 o 
   2  -8   8       61.12       59.26      6.32 o 
   3  -8   8      294.38      272.46      9.76 o 
   4  -8   8       15.13        9.90      5.81 o 
   5  -8   8       84.44       86.59      8.25 o 
   6  -8   8        3.04        3.32      2.97 o 
   7  -8   8       13.10       11.79      3.69 o 
  -5  -7   8       17.56       35.21      7.24 o 
  -4  -7   8       25.23       22.24      5.73 o 
  -3  -7   8        0.26       -1.85      3.37 o 
  -2  -7   8       26.00       36.22      6.57 o 
  -1  -7   8       64.36       55.09      7.41 o 
   0  -7   8        7.99       11.79      4.72 o 
   1  -7   8      357.42      355.40      9.96 o 
   2  -7   8       26.65       24.48      3.71 o 
   3  -7   8      120.03       63.00      5.73 o 
   4  -7   8      473.53      281.33     15.33 o 
   5  -7   8       24.72       20.31      3.91 o 
   6  -7   8      123.32      111.72      6.83 o 
   7  -7   8        7.16        6.78      3.50 o 
  -6  -6   8        2.78        1.01      4.04 o 
  -5  -6   8       19.44       39.93      7.08 o 
  -4  -6   8       59.35       66.37      7.92 o 
  -3  -6   8       33.56       32.68      6.06 o 
  -2  -6   8      138.97      142.18      9.77 o 
  -1  -6   8       87.27       77.83      7.41 o 
   0  -6   8        1.54        4.21      2.19 o 
   1  -6   8      177.47      185.16      7.24 o 
   2  -6   8      196.34      200.36      7.37 o 
   3  -6   8       29.61       33.52      5.05 o 
   4  -6   8      151.05      150.59      6.98 o 
   5  -6   8      141.63      137.01      6.95 o 
   6  -6   8       16.88       13.81      4.04 o 
   7  -6   8       14.52        9.93      3.49 o 
   8  -6   8       28.07       25.03      4.57 o 
  -7  -5   8       19.75       10.78      5.73 o 
  -6  -5   8       51.15       46.50      7.41 o 
  -5  -5   8       14.91       15.84      4.72 o 
  -4  -5   8       64.14       63.68      7.41 o 
  -3  -5   8        2.09        3.03      3.03 o 
  -2  -5   8       25.99       27.29      5.05 o 
  -1  -5   8       18.21       20.33      2.52 o 
   0  -5   8      436.48      438.84     12.63 o 
   1  -5   8       42.33       45.70      3.60 o 
   2  -5   8      152.18      160.54      8.09 o 
   3  -5   8     1041.98     1025.88     18.59 o 
   4  -5   8      181.77      177.61      7.17 o 
   5  -5   8       12.98       11.43      2.78 o 
   6  -5   8        1.50        1.98      2.27 o 
   7  -5   8       27.39       29.26      4.33 o 
   8  -5   8        0.06        2.12      2.80 o 
  -7  -4   8       40.60       27.63      6.23 o 
  -6  -4   8       40.98       49.53      7.24 o 
  -5  -4   8       13.84       18.87      4.72 o 
  -4  -4   8       85.28       82.55      7.24 o 
  -3  -4   8      506.91      522.74     17.69 o 
  -2  -4   8      114.92      101.92      7.24 o 
  -1  -4   8      493.64      512.65     10.36 o 
   0  -4   8      238.95      284.31      7.45 o 
   1  -4   8      345.95      333.92      8.41 o 
   2  -4   8      518.06      534.55     11.51 o 
   3  -4   8     1052.99     1051.65     18.27 o 
   4  -4   8      493.07      488.14     12.80 o 
   5  -4   8       15.16       15.27      3.11 o 
   6  -4   8       67.78       72.79      5.26 o 
   7  -4   8       41.55       44.86      4.92 o 
   8  -4   8      146.87      147.66      7.89 o 
  -8  -3   8       13.92        6.40      4.89 o 
  -7  -3   8      111.61       88.11      9.27 o 
  -6  -3   8        6.59        2.70      3.37 o 
  -5  -3   8      234.54      257.07     12.47 o 
  -4  -3   8        0.73        0.67      2.53 o 
  -3  -3   8      231.70      238.54     10.78 o 
  -2  -3   8      158.18      160.56      5.18 o 
  -1  -3   8      446.84      426.34      8.98 o 
   0  -3   8     2439.30     2449.77     31.28 o 
   1  -3   8      208.80      240.94      6.76 o 
   2  -3   8      247.46      247.65      9.27 o 
   3  -3   8      595.12      560.20     21.39 o 
   4  -3   8       99.02       97.62      5.08 o 
   5  -3   8      177.60      178.27      6.98 o 
   6  -3   8      266.86      278.22     15.75 o 
   7  -3   8        0.14       -0.08      2.46 o 
   8  -3   8      109.69      118.11      9.10 o 
  -8  -2   8       21.47       23.92      6.06 o 
  -7  -2   8        0.74        3.54      3.03 o 
  -6  -2   8       65.07       78.33      7.41 o 
  -5  -2   8       25.20       24.09      4.72 o 
  -4  -2   8      333.94      355.79     13.31 o 
  -3  -2   8        8.97       12.76      1.93 o 
  -2  -2   8      444.87      431.64     10.02 o 
  -1  -2   8       98.34      104.24      5.14 o 
   0  -2   8      339.50      313.14      7.41 o 
   1  -2   8     1125.93     1177.45     18.53 o 
   2  -2   8      313.96      322.08     15.12 o 
   3  -2   8        3.97        8.03      1.48 o 
   4  -2   8      261.69      263.09      6.09 o 
   5  -2   8        0.42       -0.15      1.28 o 
   6  -2   8       70.79       70.93     12.72 o 
   7  -2   8      174.56      188.94      7.93 o 
   8  -2   8        5.48       13.48      5.90 o 
  -9  -1   8        5.28        6.23      4.38 o 
  -8  -1   8       66.29       75.64      9.10 o 
  -7  -1   8        3.73        7.41      3.87 o 
  -6  -1   8      321.97      330.19     14.15 o 
  -5  -1   8       26.68       27.96      4.72 o 
  -4  -1   8       50.58       64.02      3.62 o 
  -3  -1   8      116.57      112.30      4.39 o 
  -2  -1   8      933.66      956.14     27.63 o 
  -1  -1   8        5.52        2.26      1.13 o 
   0  -1   8      105.91      143.53      4.64 o 
   1  -1   8      279.31      262.58      6.55 o 
   2  -1   8        0.39        0.73      1.18 o 
   3  -1   8      102.26       96.63      3.42 o 
   4  -1   8       16.05       13.75      1.80 o 
   5  -1   8      479.80      482.90      8.99 o 
   6  -1   8        5.02        5.43      2.86 o 
   7  -1   8      170.79      186.49     12.13 o 
   8  -1   8       35.78       47.17      8.59 o 
  -9   0   8        0.41        2.53      4.21 o 
  -8   0   8      188.61      188.34     12.13 o 
  -7   0   8      562.24      529.31     19.20 o 
  -6   0   8       81.75       85.24      7.24 o 
  -5   0   8       67.22       62.61      3.91 o 
  -4   0   8      824.64      855.68     14.71 o 
  -3   0   8      338.06      331.24      7.74 o 
  -2   0   8       24.21       29.88      3.03 o 
  -1   0   8      579.19      609.90      8.69 o 
   0   0   8        9.28       18.43      1.59 o 
   1   0   8      867.07      909.61     11.57 o 
   2   0   8      583.38      596.45      8.92 o 
   3   0   8        0.64       -0.29      1.28 o 
   4   0   8      295.39      289.94      6.35 o 
   5   0   8       22.59       25.36      2.50 o 
   6   0   8      419.48      431.69     12.21 o 
   7   0   8        1.10       -2.36      3.54 o 
   8   0   8        9.58        5.90      5.39 o 
  -9   1   8      212.23      210.24     13.65 o 
  -8   1   8       27.04       30.66      6.23 o 
  -7   1   8       76.37       84.06      7.75 o 
  -6   1   8       95.90       93.94     10.19 o 
  -5   1   8       21.85       18.18      2.56 o 
  -4   1   8      304.33      304.44      7.90 o 
  -3   1   8       75.57       83.86      4.55 o 
  -2   1   8      385.55      397.29      6.65 o 
  -1   1   8      637.83      649.62      8.81 o 
   0   1   8       44.28       29.60      2.50 o 
   1   1   8        2.63        1.84      0.84 o 
   2   1   8      571.29      562.95      9.87 o 
   3   1   8       83.73       81.29      3.17 o 
   4   1   8      297.66      288.38      6.42 o 
   5   1   8      166.92      176.93      5.30 o 
   6   1   8        5.13        4.72      3.37 o 
  -9   2   8       40.28       48.01      7.75 o 
  -8   2   8      290.89      309.80     15.16 o 
  -7   2   8       52.14       36.39      5.73 o 
  -6   2   8      303.16      316.67      9.28 o 
  -5   2   8      186.08      167.44      8.59 o 
  -4   2   8      580.46      565.10     11.27 o 
  -3   2   8        1.92        2.12      0.96 o 
  -2   2   8      155.58      144.51      3.62 o 
  -1   2   8      168.91      175.08      5.52 o 
   0   2   8        9.58       11.73      4.72 o 
   1   2   8      534.47      511.39     10.30 o 
   2   2   8      291.55      303.15      7.80 o 
   3   2   8      109.77      112.60      4.82 o 
   4   2   8        2.07        4.83      1.84 o 
   5   2   8       78.22       91.31      7.08 o 
   6   2   8      179.41      160.04      9.94 o 
  -9   3   8       66.63       82.71      9.27 o 
  -8   3   8        0.59        1.85      3.03 o 
  -7   3   8       14.95       13.78      3.29 o 
  -6   3   8       16.86       11.81      2.59 o 
  -5   3   8       88.94       84.90      4.61 o 
  -4   3   8        0.04        0.47      1.25 o 
  -3   3   8      731.71      776.90     13.71 o 
  -2   3   8        7.95        8.61      4.04 o 
  -1   3   8      634.47      669.61     15.25 o 
   0   3   8     1466.07     1429.55     21.10 o 
   1   3   8     1327.79     1297.10     19.89 o 
   2   3   8       36.02       35.64      3.27 o 
   3   3   8       60.53       64.38      3.98 o 
   4   3   8       55.90       52.39      6.06 o 
   5   3   8        0.19       -3.54      2.53 o 
   6   3   8        1.15       -0.51      3.20 o 
  -8   4   8       13.16       12.30      4.89 o 
  -7   4   8       28.08       32.34      6.23 o 
  -6   4   8        8.54        5.90      3.71 o 
  -5   4   8        6.21       11.12      4.21 o 
  -4   4   8        0.61        0.84      1.30 o 
  -3   4   8      334.04      350.89     12.30 o 
  -2   4   8      206.72      201.44      6.44 o 
  -1   4   8       77.15       88.08      4.48 o 
   0   4   8      468.39      454.10     10.50 o 
   1   4   8        3.18        5.71      2.06 o 
   2   4   8       16.75       17.07      2.74 o 
   3   4   8      130.02      118.43      8.25 o 
   4   4   8       62.13       60.31      6.91 o 
   5   4   8        0.11       -0.51      3.37 o 
   6   4   8       57.64       64.18      8.25 o 
  -9   5   8       13.52       16.34      6.06 o 
  -8   5   8       35.17       36.39      7.24 o 
  -7   5   8        9.59        6.23      4.38 o 
  -6   5   8       18.77       20.05      5.73 o 
  -5   5   8       29.57       23.08      5.22 o 
  -4   5   8      140.39      164.59     10.61 o 
  -3   5   8        0.71       -1.21      1.40 o 
  -2   5   8      633.14      654.75     13.19 o 
  -1   5   8      238.06      240.64      8.09 o 
   0   5   8      139.04      136.71      5.95 o 
   1   5   8     1491.95     1485.68     29.82 o 
   2   5   8       28.03       24.31      3.31 o 
   3   5   8       49.83       43.80      6.23 o 
   4   5   8       12.85       19.54      5.22 o 
   5   5   8       59.45       63.85      8.09 o 
  -8   6   8       63.56       48.35      8.25 o 
  -7   6   8       11.67       11.12      5.22 o 
  -6   6   8        0.31       -2.02      3.71 o 
  -5   6   8      244.71      256.74     14.15 o 
  -4   6   8      437.46      386.79     17.01 o 
  -3   6   8       50.90       59.53      4.08 o 
  -2   6   8        9.97       13.80      4.55 o 
  -1   6   8      256.16      265.86      8.56 o 
   0   6   8       25.49       23.57      3.27 o 
   1   6   8       47.17       56.08      4.76 o 
   2   6   8       66.99       64.02      7.75 o 
   3   6   8       50.70       49.19      7.08 o 
   4   6   8       72.42       69.91      8.59 o 
   5   6   8       35.49       26.45      6.57 o 
  -8   7   8       22.54       20.22      6.57 o 
  -7   7   8       52.80       55.09      8.76 o 
  -6   7   8       18.89       18.03      5.90 o 
  -5   7   8       87.65       86.76      9.60 o 
  -4   7   8       40.96       39.76      6.74 o 
  -3   7   8      144.81      144.28      6.52 o 
  -2   7   8      221.69      221.06      8.01 o 
  -1   7   8        2.42        1.98      2.18 o 
   0   7   8        5.01        6.40      2.62 o 
   1   7   8       32.49       20.05      5.22 o 
   2   7   8        1.23        2.86      4.21 o 
   3   7   8       33.23       34.20      6.74 o 
   4   7   8      108.98       83.56      9.43 o 
  -7   8   8       26.43       25.94      7.24 o 
  -5   8   8        3.15        3.20      4.21 o 
  -4   8   8      178.70      158.69     11.96 o 
  -3   8   8        7.23        9.27      4.55 o 
  -2   8   8       32.27       41.64      8.84 o 
  -1   8   8       61.05       61.47      5.36 o 
   0   8   8       31.08       34.37      6.23 o 
   1   8   8       27.17       31.17      6.40 o 
   2   8   8       64.05       68.90      9.10 o 
  -6   9   8       38.44       36.22      7.92 o 
  -5   9   8       33.42       27.29      7.08 o 
  -4   9   8       57.67       48.69      8.25 o 
  -3   9   8      107.82       83.89     10.28 o 
  -2   9   8        5.34        6.91      3.22 o 
  -1   9   8       35.47       36.05      6.23 o 
   0   9   8       10.58       13.14      5.39 o 
   1   9   8       23.66       21.56      6.23 o 
  -3  10   8       10.01        9.43      5.39 o 
   1 -10   9       15.14       23.75      6.91 o 
   3 -10   9       16.17       21.73      6.74 o 
  -2  -9   9        9.98       15.16      5.73 o 
  -1  -9   9       44.36       36.39      7.41 o 
   0  -9   9       22.00       22.24      6.40 o 
   1  -9   9        0.58       -4.04      3.71 o 
   2  -9   9       18.09       16.00      6.23 o 
   3  -9   9      196.11      199.67      9.04 o 
   4  -9   9       18.20       18.50      4.72 o 
   5  -9   9       91.45       85.44     25.52 o 
  -3  -8   9       49.04       61.83      9.10 o 
  -2  -8   9        1.84        3.54      4.04 o 
  -1  -8   9        1.02       -0.84      3.71 o 
   0  -8   9       61.16       52.56      8.09 o 
   2  -8   9      122.66      116.63     13.98 o 
   3  -8   9        7.89        5.19      2.85 o 
   4  -8   9      158.14      178.06     11.12 o 
   5  -8   9        0.17       -2.36      2.26 o 
   6  -8   9       28.07       36.41      5.48 o 
  -5  -7   9        6.65        6.91      5.05 o 
  -4  -7   9       33.59       42.28      7.41 o 
  -3  -7   9        1.97        0.17      3.37 o 
  -2  -7   9       31.97       44.98      7.24 o 
  -1  -7   9       48.30       27.12      5.90 o 
   0  -7   9       57.36       69.91      8.59 o 
   1  -7   9       16.90       16.92      5.22 o 
   2  -7   9      222.83      235.95      8.58 o 
   3  -7   9      548.42      552.85     23.58 o 
   4  -7   9       28.55       25.89      6.49 o 
   5  -7   9       74.34       73.06      6.07 o 
   6  -7   9        1.52        2.78      3.79 o 
   7  -7   9       43.41       28.99      4.81 o 
  -6  -6   9       39.48       40.43      7.75 o 
  -5  -6   9       24.66       21.90      6.06 o 
  -4  -6   9       32.78       30.49      6.06 o 
  -3  -6   9       54.90       45.32      6.91 o 
  -2  -6   9        4.00        4.55      3.54 o 
  -1  -6   9       16.08       15.33      4.72 o 
   0  -6   9      300.85      302.73     10.95 o 
   1  -6   9      106.48      118.79      6.74 o 
   2  -6   9       48.96       53.66      4.53 o 
   3  -6   9       17.40       17.64      3.43 o 
   4  -6   9       54.57       52.04     10.70 o 
   5  -6   9       83.81       86.58      9.43 o 
   6  -6   9       53.36       62.37      5.67 o 
   7  -6   9       34.84       34.78      4.89 o 
  -6  -5   9       31.74       26.11      6.40 o 
  -5  -5   9       20.56       19.37      5.22 o 
  -4  -5   9       55.87       47.84      6.74 o 
  -3  -5   9        8.85       10.44      4.04 o 
  -2  -5   9       74.65       87.26      7.58 o 
  -1  -5   9      834.16      846.13     15.22 o 
   0  -5   9       40.91       45.65      4.21 o 
   1  -5   9       74.23       78.66      4.53 o 
   2  -5   9      551.58      551.18     12.54 o 
   3  -5   9        4.17        2.30      2.20 o 
   4  -5   9       82.50       81.52      5.34 o 
   5  -5   9        3.55        2.71      2.44 o 
   6  -5   9       54.77       51.39      6.99 o 
   7  -5   9        1.00        2.23      2.79 o 
   8  -5   9       16.09        9.81      3.80 o 
  -7  -4   9       33.09       26.45      6.23 o 
  -6  -4   9        0.45       -1.68      3.03 o 
  -5  -4   9       97.65      100.23      8.42 o 
  -4  -4   9      100.57      103.27      8.09 o 
  -3  -4   9       50.18       59.30      6.74 o 
  -2  -4   9       65.26       64.69      6.06 o 
  -1  -4   9       41.97       40.23      3.32 o 
   0  -4   9      737.63      764.48     18.19 o 
   1  -4   9       12.02       12.68      3.96 o 
   2  -4   9       36.47       33.76      3.45 o 
   3  -4   9       33.37       34.33      3.96 o 
   4  -4   9      200.63      193.41      7.39 o 
   5  -4   9        5.51        4.48      2.43 o 
   6  -4   9       11.13       13.39      3.24 o 
   7  -4   9       47.99       47.85      5.10 o 
   8  -4   9        0.48        1.26      3.96 o 
  -8  -3   9        6.03       12.47      5.22 o 
  -7  -3   9       36.28       21.56      5.90 o 
  -6  -3   9       20.87       22.24      5.39 o 
  -5  -3   9       53.44       52.22      6.57 o 
  -4  -3   9      169.88      178.40      9.94 o 
  -3  -3   9       29.41       34.03      5.05 o 
  -2  -3   9      486.79      488.83     10.19 o 
  -1  -3   9      508.18      553.19     11.03 o 
   0  -3   9       32.56       38.35      5.81 o 
   1  -3   9     1144.72     1116.48     17.96 o 
   2  -3   9      100.94      104.82      4.92 o 
   3  -3   9     1117.66     1036.56     30.41 o 
   4  -3   9     1581.34     1529.13     24.13 o 
   5  -3   9        0.91       -1.31      1.65 o 
   6  -3   9       81.71       77.04      6.15 o 
   7  -3   9      193.23      203.95     13.65 o 
   8  -3   9        0.62        3.23      3.08 o 
  -8  -2   9       18.80       24.09      6.06 o 
  -7  -2   9      248.31      233.32     13.31 o 
  -6  -2   9       67.74       58.96      7.24 o 
  -5  -2   9      143.49      161.72      9.60 o 
  -4  -2   9       53.58       49.70      5.73 o 
  -3  -2   9      275.59      281.17      7.53 o 
  -2  -2   9       31.88       32.89      2.87 o 
  -1  -2   9      246.21      232.57      6.47 o 
   0  -2   9      284.63      297.58      7.48 o 
   1  -2   9      395.50      392.22      9.02 o 
   2  -2   9      872.56      859.52     14.26 o 
   3  -2   9        2.34       -0.60      1.08 o 
   4  -2   9      260.24      267.85      6.46 o 
   5  -2   9       60.12       69.00      3.59 o 
   6  -2   9      169.60      166.22      7.27 o 
   7  -2   9       14.62       13.51      3.39 o 
   8  -2   9       99.10      125.17     11.46 o 
  -8  -1   9       18.76       10.44      5.39 o 
  -7  -1   9       78.65       81.37      7.92 o 
  -6  -1   9       46.28       48.69      6.57 o 
  -5  -1   9        5.19        1.68      2.86 o 
  -4  -1   9       43.27       37.21      3.31 o 
  -3  -1   9      178.31      173.39      5.83 o 
  -2  -1   9       29.67       32.58      2.80 o 
  -1  -1   9        1.02        4.53      1.37 o 
   0  -1   9      292.44      272.73      6.91 o 
   1  -1   9        2.69        1.69      0.96 o 
   2  -1   9      158.26      154.95      4.40 o 
   3  -1   9        0.19       -0.11      1.60 o 
   4  -1   9       97.99      102.38      3.97 o 
   5  -1   9      160.40      156.20      5.04 o 
   6  -1   9      403.37      425.08     15.84 o 
   7  -1   9       27.17       27.29      6.57 o 
   8  -1   9       70.45       95.35     11.29 o 
  -9   0   9      141.38      123.48     10.95 o 
  -8   0   9      123.21      132.75     10.44 o 
  -7   0   9       32.84       44.81      6.74 o 
  -6   0   9      152.71      148.42      9.43 o 
  -5   0   9       32.96       26.59      3.37 o 
  -4   0   9      138.69      143.07      5.48 o 
  -3   0   9      243.89      237.05      6.72 o 
  -2   0   9     1588.82     1625.00     22.38 o 
  -1   0   9      417.86      430.36      8.84 o 
   0   0   9       50.85       48.70      3.45 o 
   1   0   9        2.75        7.95      2.19 o 
   2   0   9       29.97       26.55      3.63 o 
   3   0   9       83.12       83.00      3.60 o 
   4   0   9       10.94       11.76      1.87 o 
   5   0   9      372.10      381.62      8.09 o 
   6   0   9       22.66       21.39      3.56 o 
  -9   1   9        0.02        1.18      3.71 o 
  -8   1   9        9.89       12.80      4.72 o 
  -7   1   9        1.67        4.21      3.54 o 
  -6   1   9       71.36       73.36      4.75 o 
  -5   1   9      373.24      337.63      9.11 o 
  -4   1   9       18.62       22.31      3.20 o 
  -3   1   9      604.41      610.23     11.54 o 
  -2   1   9      278.79      286.68      5.72 o 
  -1   1   9      356.64      372.94      6.44 o 
   0   1   9      199.69      207.05      6.19 o 
   1   1   9      309.22      298.70      5.89 o 
   2   1   9       71.59       66.21      3.63 o 
   3   1   9      505.45      511.97     20.22 o 
   4   1   9       54.01       50.26      4.30 o 
   5   1   9       34.41       26.61      3.21 o 
   6   1   9      298.25      314.52     13.31 o 
  -9   2   9       47.44       55.76      8.09 o 
  -8   2   9       14.85       13.98      4.72 o 
  -7   2   9      148.93      168.29     10.28 o 
  -6   2   9       17.56       18.75      2.97 o 
  -5   2   9        7.30       13.90      4.63 o 
  -4   2   9      244.74      250.26      7.25 o 
  -3   2   9      188.71      184.16      6.14 o 
  -2   2   9       57.12       53.92      3.48 o 
  -1   2   9       83.95       81.06      5.56 o 
   0   2   9      355.45      377.80      8.91 o 
   1   2   9      517.05      535.17     11.07 o 
   2   2   9      306.82      293.91      8.04 o 
   3   2   9      174.32      175.11      6.37 o 
   4   2   9      126.49      128.71      5.59 o 
   5   2   9        8.55        5.22      3.37 o 
   6   2   9       44.48       44.98      6.57 o 
  -9   3   9       18.16       30.66      6.23 o 
  -8   3   9       24.68       25.94      5.56 o 
  -7   3   9       17.64       13.31      4.72 o 
  -6   3   9      122.45      123.31      9.10 o 
  -5   3   9      131.77      130.56      9.10 o 
  -4   3   9      218.43      216.37      9.01 o 
  -3   3   9      111.37      109.84      4.89 o 
  -2   3   9      557.09      570.82     14.66 o 
  -1   3   9      282.29      306.20      8.20 o 
   0   3   9     2311.80     2349.57     31.41 o 
   1   3   9      482.10      482.73     10.95 o 
   2   3   9       54.05       46.11      6.57 o 
   3   3   9        3.44        5.90      4.46 o 
   4   3   9       14.85       16.85      4.38 o 
   5   3   9        8.99        6.23      3.87 o 
   6   3   9       26.50       22.24      5.39 o 
  -8   4   9       67.53       89.96     10.11 o 
  -7   4   9       52.29       41.61      6.91 o 
  -6   4   9        5.95        8.25      4.55 o 
  -5   4   9       81.08       79.68      8.09 o 
  -4   4   9      163.80      178.38      6.57 o 
  -3   4   9       25.56       38.27      3.44 o 
  -2   4   9      304.65      297.64      8.30 o 
  -1   4   9       73.02       82.90      5.64 o 
   0   4   9     1124.37     1089.87     45.91 o 
   1   4   9     1821.70     1788.65     39.76 o 
   2   4   9        5.70        7.26      2.30 o 
   3   4   9       83.69       83.89      7.24 o 
   4   4   9        2.97        3.20      3.20 o 
   5   4   9      134.17      145.38     10.28 o 
   6   4   9        8.31        5.39      4.89 o 
  -9   5   9       69.87       43.29      8.25 o 
  -8   5   9        2.54       -1.18      4.04 o 
  -7   5   9       47.87       64.35      8.59 o 
  -6   5   9        0.48        3.03      3.87 o 
  -5   5   9       38.39       22.07      5.22 o 
  -4   5   9      163.71      134.94      9.94 o 
  -3   5   9      557.94      541.04     12.02 o 
  -2   5   9       40.22       49.80      6.06 o 
  -1   5   9      200.27      197.48      7.22 o 
   0   5   9      329.32      318.90     11.20 o 
   1   5   9       81.07       73.60      4.88 o 
   2   5   9       81.03       78.87      5.06 o 
   3   5   9        2.75       -0.17      3.03 o 
   4   5   9      115.08      126.18      9.60 o 
   5   5   9       24.96       23.42      5.90 o 
  -8   6   9        0.15       -1.52      4.38 o 
  -7   6   9      103.45      115.40     10.78 o 
  -6   6   9       51.75       66.04      8.76 o 
  -5   6   9       92.65      103.44      9.60 o 
  -4   6   9       76.52       93.33      8.59 o 
  -3   6   9      186.77      175.52      6.80 o 
  -2   6   9      300.79      281.71      8.94 o 
  -1   6   9        7.32        5.56      2.38 o 
   0   6   9        1.57        2.36      2.14 o 
   1   6   9        5.93        4.34      2.44 o 
   2   6   9       93.43       91.47      8.25 o 
   3   6   9       65.94       62.50      7.75 o 
   4   6   9       25.35       32.01      6.57 o 
  -8   7   9       12.24       13.81      5.90 o 
  -7   7   9        1.50        5.39      5.22 o 
  -6   7   9       73.90       81.03      9.94 o 
  -5   7   9      163.04      139.15     11.29 o 
  -4   7   9      555.53      502.69     21.06 o 
  -3   7   9       97.17       96.00      5.58 o 
  -2   7   9        1.71        3.15      2.70 o 
  -1   7   9       32.18       26.86      3.74 o 
   0   7   9       44.25       31.60      4.11 o 
   1   7   9       25.71       22.41      5.56 o 
   2   7   9       56.23       60.81      8.25 o 
   3   7   9       80.82       90.97      9.77 o 
  -7   8   9       11.44        3.87      4.72 o 
  -6   8   9        0.76        5.39      4.21 o 
  -5   8   9      230.26      214.12     14.66 o 
  -4   8   9        0.41        2.36      3.71 o 
  -3   8   9       69.96       68.06      8.76 o 
  -2   8   9       36.66       30.06      4.24 o 
  -1   8   9       53.26       61.77      5.46 o 
   0   8   9        0.39       -4.80      3.20 o 
   1   8   9      212.77      238.71     13.81 o 
   2   8   9        7.34       13.31      5.39 o 
  -5   9   9       72.65       52.22      8.93 o 
  -4   9   9       47.11       53.91      9.10 o 
  -3   9   9       14.72        9.60      5.56 o 
  -2   9   9       62.66       71.47      6.13 o 
  -1   9   9        4.49        4.89      4.38 o 
   0   9   9       60.09       66.37      8.93 o 
  -1  -9  10       24.93       35.38      7.58 o 
   0  -9  10        3.57        5.56      5.05 o 
   1  -9  10        0.61        1.52      4.55 o 
   2  -9  10       87.91       88.61     10.78 o 
   3  -9  10      175.51      174.57      8.62 o 
   4  -9  10       20.03       19.45      4.56 o 
  -3  -8  10        4.64       -0.84      3.71 o 
  -2  -8  10       42.46       41.95      7.92 o 
  -1  -8  10        0.58        5.39      4.89 o 
   0  -8  10      122.76      104.61     10.11 o 
   2  -8  10        2.36        3.15      2.95 o 
   3  -8  10       36.31       52.40      5.38 o 
   4  -8  10        5.48        4.61      3.04 o 
   5  -8  10        8.86       12.66      4.38 o 
   6  -8  10        1.95        0.67      2.85 o 
  -4  -7  10        5.88        8.09      4.89 o 
  -3  -7  10       14.26       15.67      5.56 o 
  -2  -7  10       21.49       20.22      5.73 o 
  -1  -7  10       97.93      102.26      9.27 o 
   0  -7  10        2.57        3.37      3.37 o 
   1  -7  10      285.23      294.81     12.13 o 
   2  -7  10       95.35      114.65      6.31 o 
   3  -7  10        0.46        0.31      2.61 o 
   4  -7  10        0.11        0.38      2.56 o 
   5  -7  10       16.88       16.80      4.08 o 
   6  -7  10        3.76        1.81      2.95 o 
  -5  -6  10      110.45       64.52      8.59 o 
  -4  -6  10        7.72       11.12      4.38 o 
  -3  -6  10        4.53       13.31      4.38 o 
  -2  -6  10       60.38       73.62      8.42 o 
  -1  -6  10      105.94      115.73      9.10 o 
   0  -6  10       26.25       27.77      3.60 o 
   1  -6  10        2.22       -0.67      3.37 o 
   2  -6  10      180.53      190.01      7.64 o 
   3  -6  10      399.89      399.09     14.99 o 
   4  -6  10       72.59       80.02      7.41 o 
   5  -6  10       62.82       60.87      5.82 o 
   6  -6  10      115.36      135.42      7.64 o 
   7  -6  10       58.56       56.51      6.03 o 
  -6  -5  10       85.57       97.37     10.11 o 
  -5  -5  10        0.65        4.72      3.71 o 
  -4  -5  10       33.87       42.62      6.74 o 
  -3  -5  10       51.10       47.17      6.74 o 
  -2  -5  10      376.16      384.26     16.00 o 
  -1  -5  10      107.14      121.03      5.73 o 
   0  -5  10      146.43      158.19      7.92 o 
   1  -5  10      105.19      103.99      5.30 o 
   2  -5  10      122.35      121.41      6.02 o 
   3  -5  10        1.22       -1.29      1.84 o 
   4  -5  10       69.52       79.58      9.69 o 
   5  -5  10       61.78       62.30      5.30 o 
   6  -5  10       20.09       25.21      5.98 o 
   7  -5  10       55.85       62.07     11.20 o 
  -7  -4  10        0.32        0.51      3.87 o 
  -6  -4  10       26.24       21.73      5.73 o 
  -5  -4  10       19.19       23.08      5.39 o 
  -4  -4  10        0.13        1.18      2.70 o 
  -3  -4  10       95.26      108.83      8.25 o 
  -2  -4  10       18.67       16.85      4.38 o 
  -1  -4  10       67.08       78.75      4.33 o 
   0  -4  10       29.00       38.58      4.38 o 
   1  -4  10       10.71       11.72      2.49 o 
   3  -4  10      620.01      652.31     14.25 o 
   4  -4  10       59.87       65.79      4.78 o 
   5  -4  10       70.11       65.07      5.02 o 
   6  -4  10       39.95       41.32      7.41 o 
   7  -4  10       57.23       51.94      5.45 o 
  -7  -3  10       50.02       62.84      8.42 o 
  -6  -3  10       24.63       19.54      5.22 o 
  -5  -3  10        5.61        4.55      3.20 o 
  -4  -3  10       24.90       20.72      4.72 o 
  -3  -3  10      397.95      398.92     14.99 o 
  -2  -3  10       10.52        8.02      2.06 o 
  -1  -3  10      104.37      103.40      4.72 o 
   0  -3  10      289.93      284.87     10.44 o 
   1  -3  10       46.89       52.61      3.88 o 
   2  -3  10      106.12      101.92      6.74 o 
   3  -3  10      117.09      120.31      5.73 o 
   4  -3  10        8.39        8.71      2.49 o 
   5  -3  10       51.39       50.04      4.53 o 
   6  -3  10       97.29      104.65      6.11 o 
   7  -3  10        2.83       -0.48      2.71 o 
   8  -3  10       58.51       66.15      6.23 o 
  -8  -2  10       60.94       58.96      8.93 o 
  -7  -2  10       50.50       53.40      7.58 o 
  -6  -2  10       20.07       18.53      5.05 o 
  -5  -2  10        3.18        2.53      3.03 o 
  -4  -2  10      198.33      212.94     10.78 o 
  -3  -2  10      902.73      914.01     15.97 o 
  -2  -2  10       53.65       48.49      3.40 o 
  -1  -2  10        1.88        0.67      1.43 o 
   0  -2  10      514.34      484.50     15.25 o 
   1  -2  10      683.74      715.05     13.90 o 
   2  -2  10       99.29       99.16      4.87 o 
   3  -2  10       63.10       51.22      3.57 o 
   4  -2  10       91.63       82.82      3.78 o 
   5  -2  10      131.37      137.93      4.97 o 
   6  -2  10       58.39       71.16      5.34 o 
   7  -2  10      181.19      202.32      8.75 o 
  -8  -1  10       52.91       41.61      7.41 o 
  -7  -1  10        0.61       -2.36      2.86 o 
  -6  -1  10       51.77       61.15      7.41 o 
  -5  -1  10        1.11        0.00      2.53 o 
  -4  -1  10       12.62       14.81      3.12 o 
  -3  -1  10      336.47      355.23     18.28 o 
  -2  -1  10      869.57      861.01     14.77 o 
  -1  -1  10      303.36      300.14      7.62 o 
   0  -1  10       75.72       82.30      3.99 o 
   1  -1  10      233.81      233.08      5.61 o 
   2  -1  10       57.84       58.16      2.95 o 
   3  -1  10      179.58      169.72      4.99 o 
   4  -1  10       59.32       55.81      3.25 o 
   5  -1  10      152.68      169.33      5.50 o 
   6  -1  10       50.05       40.27      5.64 o 
  -8   0  10       17.19       18.03      5.73 o 
  -7   0  10       50.93       62.84      7.92 o 
  -6   0  10        3.48        4.89      3.54 o 
  -5   0  10      250.15      250.63      7.98 o 
  -4   0  10       16.80       12.92      2.38 o 
  -3   0  10      214.93      205.74      6.47 o 
  -2   0  10       36.56       32.48      4.80 o 
  -1   0  10       86.13       70.16      2.99 o 
   0   0  10       25.78       27.14      2.80 o 
   1   0  10      399.93      394.11      7.35 o 
   2   0  10        1.26        1.73      1.08 o 
   3   0  10      176.73      162.25      4.86 o 
   4   0  10       61.16       66.88      4.11 o 
   5   0  10        4.97        0.03      1.84 o 
   6   0  10      234.96      229.45     11.46 o 
  -8   1  10        0.09       -0.67      3.20 o 
  -7   1  10      221.49      221.86     12.30 o 
  -6   1  10        0.15        1.93      2.20 o 
  -5   1  10       57.90       65.64      4.80 o 
  -4   1  10      438.51      459.16     10.62 o 
  -3   1  10       68.11       67.43      4.30 o 
  -2   1  10      329.05      351.44      8.87 o 
  -1   1  10       36.44       39.89      3.26 o 
   0   1  10      734.08      700.28     13.16 o 
   1   1  10        8.46       14.53      2.32 o 
   2   1  10      220.60      245.57      7.38 o 
   3   1  10       15.72       12.45      3.62 o 
   4   1  10       59.11       71.61      7.58 o 
   5   1  10      126.54      125.41      5.95 o 
   6   1  10       81.69       55.93      6.74 o 
  -9   2  10       48.47       49.19      7.58 o 
  -8   2  10       15.78       17.01      4.89 o 
  -7   2  10        0.75        4.21      3.37 o 
  -6   2  10        1.08       -1.52      1.71 o 
  -5   2  10       73.82       66.37      7.24 o 
  -4   2  10      420.27      423.51     15.84 o 
  -3   2  10        0.35       -0.51      1.43 o 
  -2   2  10        0.42        0.69      1.37 o 
  -1   2  10      638.88      628.72     12.64 o 
   0   2  10      352.72      338.50      9.27 o 
   1   2  10      111.87      120.94     11.46 o 
   2   2  10       75.87       80.84      8.76 o 
   3   2  10      167.48      165.77      6.43 o 
   4   2  10      127.83      116.76      5.72 o 
   5   2  10       58.44       49.02      6.40 o 
   6   2  10       31.08       35.38      6.23 o 
  -7   3  10       20.38        9.94      4.38 o 
  -6   3  10       44.30       25.77      5.22 o 
  -5   3  10       12.75       26.95      5.39 o 
  -4   3  10      304.55      293.73     20.30 o 
  -3   3  10      625.12      648.50     13.26 o 
  -2   3  10      361.06      373.70      9.57 o 
  -1   3  10       85.01       92.21      4.84 o 
   0   3  10     1100.39     1099.05     18.66 o 
   1   3  10        1.79       -1.39      1.72 o 
   2   3  10        2.85        3.87      2.03 o 
   3   3  10      132.66      140.41      8.34 o 
   4   3  10       23.39       22.07      4.89 o 
   5   3  10       78.40       61.15      7.41 o 
   6   3  10       16.81       12.97      4.89 o 
  -8   4  10        4.47        4.04      4.89 o 
  -7   4  10       58.73       32.68      6.40 o 
  -6   4  10       11.97        9.60      4.38 o 
  -5   4  10      213.00      198.62     12.13 o 
  -4   4  10       95.81       81.90      4.77 o 
  -3   4  10      192.49      178.24      6.72 o 
  -2   4  10      420.55      438.21     10.84 o 
  -1   4  10        7.82        9.34      2.44 o 
   0   4  10     1004.92     1028.73     18.53 o 
   1   4  10      322.07      338.44      9.75 o 
   2   4  10       95.12       91.55      5.30 o 
   3   4  10       27.42       26.45      5.22 o 
   4   4  10      166.03      189.01     11.46 o 
   5   4  10       11.49        8.09      4.38 o 
  -8   5  10       45.94       50.88      8.42 o 
  -7   5  10        5.07        1.52      4.21 o 
  -6   5  10      153.89      162.23     11.96 o 
  -5   5  10       94.65       73.45      8.76 o 
  -4   5  10      246.57      271.39     14.32 o 
  -3   5  10        5.67        3.12      2.06 o 
  -2   5  10      207.72      217.08     14.07 o 
  -1   5  10       15.01       11.80      2.68 o 
   0   5  10       35.41       34.53      3.91 o 
   1   5  10       19.29       19.72      3.39 o 
   2   5  10       48.41       52.44      7.16 o 
   3   5  10       37.69       39.93      6.40 o 
   4   5  10        7.30        5.05      4.38 o 
   5   5  10       81.17       79.35      9.27 o 
  -8   6  10       44.26       39.93      8.25 o 
  -7   6  10        4.59        7.24      5.22 o 
  -6   6  10       12.35       11.62      5.22 o 
  -5   6  10      106.36      104.45      9.77 o 
  -4   6  10       56.27       52.05      7.41 o 
  -3   6  10      165.51      171.81     12.47 o 
  -2   6  10       14.59       12.40      2.83 o 
  -1   6  10       65.49       57.72      4.81 o 
   0   6  10      109.91      101.11      5.89 o 
   1   6  10       74.95       69.76      5.59 o 
   2   6  10       55.09       52.56      7.41 o 
   3   6  10       35.69       47.34      7.58 o 
   4   6  10       14.65       16.17      5.73 o 
  -7   7  10        4.20        5.90      5.05 o 
  -6   7  10        0.98       -0.51      4.21 o 
  -5   7  10      358.88      372.30     18.70 o 
  -4   7  10       56.20       54.41      8.25 o 
  -3   7  10       17.75       19.71      5.56 o 
  -2   7  10       31.81       33.97      4.32 o 
  -1   7  10       24.77       26.07      3.96 o 
   0   7  10        3.83        7.11      2.92 o 
   1   7  10      138.19      143.53     10.61 o 
   2   7  10       11.99       11.12      5.22 o 
   3   7  10       13.70       15.50      5.39 o 
  -6   8  10       34.50       32.51      7.41 o 
  -5   8  10       19.90       20.55      6.23 o 
  -4   8  10       83.65       77.49      9.94 o 
  -3   8  10       16.50       18.03      5.56 o 
  -2   8  10       99.45       91.02     15.50 o 
  -1   8  10       14.75       11.51      3.33 o 
   0   8  10       56.36       61.15      8.09 o 
   1   8  10       23.70       28.64      6.74 o 
  -4   9  10        6.01        2.19      4.89 o 
  -3   9  10       38.44       45.82      8.25 o 
  -2   9  10        1.87        7.92      5.05 o 
  -1   9  10       26.09       25.77      6.06 o 
   0  -9  11       34.20       29.14      7.75 o 
   1  -9  11       93.52      110.01     11.79 o 
   3  -9  11        0.63       -1.18      2.74 o 
  -2  -8  11       11.47       14.32      5.90 o 
  -1  -8  11       68.99       72.61      9.43 o 
   0  -8  11        5.31       16.17      6.06 o 
   2  -8  11        2.07        2.50      4.21 o 
   3  -8  11        0.30       -0.63      3.45 o 
   4  -8  11       64.18       57.04      5.85 o 
   5  -8  11       25.85       17.38      4.16 o 
  -4  -7  11       21.81       30.49      7.24 o 
  -3  -7  11       13.03        8.76      5.05 o 
  -2  -7  11      155.94      154.31     11.46 o 
  -1  -7  11        0.15       -2.70      2.53 o 
   0  -7  11       59.24       55.59      8.09 o 
   1  -7  11       22.04       27.12      5.05 o 
   2  -7  11       31.00       32.88      4.45 o 
   3  -7  11       54.43       51.80      5.22 o 
   4  -7  11       10.81        3.67      2.46 o 
   5  -7  11        0.85        2.34      2.99 o 
   6  -7  11        0.28       -1.25      2.63 o 
  -5  -6  11        0.85        1.01      3.54 o 
  -4  -6  11        1.82        5.05      4.38 o 
  -3  -6  11       69.94       80.52      9.10 o 
  -2  -6  11        2.36        6.23      4.21 o 
  -1  -6  11       60.39       52.73      7.41 o 
   0  -6  11       20.36       22.03      3.79 o 
   1  -6  11       83.50       81.01      6.32 o 
   2  -6  11      399.92      401.17     11.53 o 
   3  -6  11      124.86      134.90      6.95 o 
   4  -6  11        7.15        5.28      3.02 o 
   5  -6  11       61.94       70.73      6.21 o 
   6  -6  11        2.11       -0.23      2.78 o 
  -6  -5  11        3.91        8.42      4.72 o 
  -5  -5  11       32.08       34.37      6.74 o 
  -4  -5  11       51.84       41.44      6.74 o 
  -3  -5  11       16.17       16.17      5.05 o 
  -2  -5  11      104.68      100.07      8.59 o 
  -1  -5  11      132.02      134.18      5.99 o 
   0  -5  11        8.02        3.87      2.86 o 
   1  -5  11       42.78       44.04      4.89 o 
   2  -5  11       21.32       18.29      3.36 o 
   3  -5  11      290.07      291.27     12.80 o 
   4  -5  11        0.54        1.00      2.42 o 
   5  -5  11       47.95       60.16      7.67 o 
   6  -5  11      186.87      199.48     18.36 o 
   7  -5  11       40.34       41.23      5.40 o 
  -6  -4  11       15.74       22.91      6.23 o 
  -5  -4  11       16.42        9.77      4.38 o 
  -4  -4  11       15.14       26.62      5.39 o 
  -3  -4  11       16.84       13.98      4.55 o 
  -2  -4  11       31.10       35.21      5.73 o 
  -1  -4  11       33.48       30.90      3.40 o 
   0  -4  11      318.53      337.60     12.13 o 
   1  -4  11      374.04      370.63     11.88 o 
   2  -4  11      903.74      897.80     17.29 o 
   3  -4  11        1.49        0.47      2.23 o 
   4  -4  11      312.36      330.76     10.31 o 
   5  -4  11        5.39        3.38      2.71 o 
   6  -4  11       77.75       81.89     17.35 o 
   7  -4  11       49.39       58.97      5.97 o 
  -7  -3  11        1.21       -4.21      3.54 o 
  -6  -3  11        0.21        2.36      3.71 o 
  -5  -3  11        8.53        8.59      4.21 o 
  -4  -3  11      180.43      185.48     10.61 o 
  -3  -3  11      137.24      108.83      8.09 o 
  -2  -3  11      261.55      276.18      8.03 o 
  -1  -3  11        2.51        3.79      1.91 o 
   0  -3  11       31.54       40.60      4.89 o 
   1  -3  11       19.65       18.72      3.02 o 
   2  -3  11      140.27      128.03      7.92 o 
   3  -3  11      248.95      253.97      8.51 o 
   4  -3  11       14.53       12.85      2.97 o 
   5  -3  11      184.60      167.80      7.48 o 
   6  -3  11        0.04       -1.63      3.54 o 
   7  -3  11       70.94       79.76     20.55 o 
  -7  -2  11       34.52       39.08      7.41 o 
  -6  -2  11       19.25       12.97      4.89 o 
  -5  -2  11        1.04        3.37      3.37 o 
  -4  -2  11       33.14       31.84      5.05 o 
  -3  -2  11      136.39      154.73      6.11 o 
  -2  -2  11      342.17      324.99      8.55 o 
  -1  -2  11      217.25      226.84      7.33 o 
   0  -2  11        1.03        1.52      2.36 o 
   1  -2  11      111.19      108.41     12.21 o 
   2  -2  11       40.53       30.49      4.72 o 
   3  -2  11       28.95       35.28      2.88 o 
   4  -2  11       21.88       25.49      2.79 o 
   5  -2  11       32.80       24.38      3.60 o 
   6  -2  11       88.99       92.09      5.94 o 
   7  -2  11       26.70       31.51      4.76 o 
  -8  -1  11        2.76       -2.70      3.87 o 
  -7  -1  11        9.87       11.79      4.89 o 
  -6  -1  11       27.55       19.71      5.22 o 
  -5  -1  11      152.65      158.86      9.77 o 
  -4  -1  11       31.47       41.06      3.87 o 
  -3  -1  11      822.74      839.44     15.37 o 
  -2  -1  11       13.60       19.90      2.68 o 
  -1  -1  11      415.25      427.67     13.81 o 
   0  -1  11      435.85      413.24     13.81 o 
   1  -1  11      123.62      115.79      4.18 o 
   2  -1  11      305.83      297.72      8.19 o 
   3  -1  11       17.15       18.11      4.35 o 
   4  -1  11        3.19       -1.53      1.32 o 
   5  -1  11       67.69       71.81      4.64 o 
   6  -1  11      115.62      124.66      8.93 o 
  -8   0  11       72.32       61.49      8.42 o 
  -7   0  11       27.81       28.98      6.06 o 
  -6   0  11       17.82       17.01      4.72 o 
  -5   0  11        5.68        6.39      2.49 o 
  -4   0  11       83.67       84.87      6.82 o 
  -3   0  11      163.85      169.37      6.23 o 
  -2   0  11      589.02      593.64     11.80 o 
  -1   0  11       54.07       56.19      3.05 o 
   0   0  11      365.87      377.10      9.47 o 
   1   0  11       20.21       18.45      5.90 o 
   2   0  11      482.18      464.63     10.78 o 
   3   0  11       66.33       46.46      3.87 o 
   4   0  11       12.63       14.47      2.86 o 
   5   0  11      226.56      214.55     15.33 o 
   6   0  11       16.89       20.38      4.89 o 
  -8   1  11      116.25      114.05      9.94 o 
  -7   1  11       41.86       37.90      6.40 o 
  -6   1  11       59.61       64.52      7.08 o 
  -5   1  11        8.93       10.25      2.95 o 
  -4   1  11      140.09      122.64      8.76 o 
  -3   1  11      257.39      272.07     12.13 o 
  -2   1  11       28.43       31.91      3.39 o 
  -1   1  11     1734.47     1721.35     35.21 o 
   0   1  11      111.27       96.13      4.82 o 
   1   1  11       13.91       14.14      3.71 o 
   2   1  11       55.25       65.75      4.17 o 
   3   1  11      358.65      346.53      9.47 o 
   4   1  11        4.86        1.52      2.01 o 
   5   1  11      233.64      236.27      8.34 o 
   6   1  11        8.54        6.06      3.71 o 
  -6   2  11       65.36       47.17      6.74 o 
  -5   2  11       76.32       85.58      7.75 o 
  -4   2  11       67.21       72.10      7.58 o 
  -3   2  11      682.99      694.54     14.32 o 
  -2   2  11       65.30       68.65      5.39 o 
  -1   2  11       33.45       27.06      9.18 o 
   0   2  11      129.36      143.85      7.58 o 
   1   2  11      125.42      119.72      5.48 o 
   2   2  11       94.74       99.14      5.12 o 
   3   2  11       99.03       97.79      5.30 o 
   4   2  11      318.55      303.02     15.25 o 
   5   2  11       22.67       18.87      4.72 o 
   6   2  11       41.58       46.16      6.74 o 
  -7   3  11       28.05       19.71      5.22 o 
  -6   3  11       20.57       32.85      6.40 o 
  -5   3  11      280.81      264.15     13.81 o 
  -4   3  11      209.50      215.46     12.13 o 
  -3   3  11      195.92      204.10      7.31 o 
  -2   3  11       92.66       92.02      5.10 o 
  -1   3  11     1153.99     1122.73     33.86 o 
   0   3  11       21.87       21.69      5.05 o 
   1   3  11        4.74        3.45      2.08 o 
   2   3  11      115.48      112.79      5.77 o 
   3   3  11       67.10       64.03      8.42 o 
   4   3  11       96.06       97.20      8.09 o 
   5   3  11       27.26       23.42      5.73 o 
  -8   4  11       46.06       50.20      8.59 o 
  -7   4  11       19.65       15.16      5.39 o 
  -6   4  11       78.29       51.55      7.58 o 
  -5   4  11        6.14       11.12      4.72 o 
  -4   4  11      386.54      404.72     10.85 o 
  -3   4  11       36.31       38.55     10.11 o 
  -2   4  11      468.38      454.99     13.81 o 
  -1   4  11       81.54       77.04      4.84 o 
   0   4  11      245.50      257.66      8.93 o 
   1   4  11      254.15      276.59      9.15 o 
   2   4  11        6.73        3.48      3.12 o 
   3   4  11       33.89       34.87      5.90 o 
   4   4  11       26.25       29.82      6.23 o 
   5   4  11       10.76       14.49      5.56 o 
  -8   5  11        0.18        2.36      4.55 o 
  -7   5  11       59.02       69.91      9.60 o 
  -6   5  11       21.62       16.17      5.39 o 
  -5   5  11      168.13      156.84     11.79 o 
  -4   5  11        0.77        1.68      3.20 o 
  -3   5  11      107.59      125.79      6.15 o 
  -2   5  11        0.01        2.23      2.08 o 
  -1   5  11      213.82      209.90      8.05 o 
   0   5  11        9.75        7.33      2.62 o 
   1   5  11      158.96      152.94      7.19 o 
   2   5  11       31.06       26.03      4.05 o 
   3   5  11        0.33       -4.55      3.20 o 
   4   5  11      161.08      171.83     11.96 o 
  -7   6  11        3.81        3.54      5.05 o 
  -6   6  11      146.19      120.45     11.12 o 
  -5   6  11       53.33       65.03      8.93 o 
  -4   6  11       62.10       63.51      8.42 o 
  -3   6  11       42.88       56.52      5.56 o 
  -2   6  11      186.87      186.22      7.73 o 
  -1   6  11        8.80        9.10      2.86 o 
   0   6  11      247.03      235.99      9.77 o 
   1   6  11       37.32       38.69      4.64 o 
   2   6  11       21.10       26.11      6.23 o 
   3   6  11        4.78        6.23      4.72 o 
  -7   7  11       63.26       47.34      8.93 o 
  -6   7  11       41.93       53.07      9.10 o 
  -5   7  11       12.95        8.76      4.72 o 
  -4   7  11       25.40       32.18      6.91 o 
  -3   7  11       69.59       43.80      7.41 o 
  -2   7  11       22.37       21.68      3.86 o 
  -1   7  11       82.43       89.90      6.65 o 
   0   7  11      203.94      213.34     15.25 o 
   1   7  11        1.70        2.86      4.55 o 
   2   7  11       19.51        9.77      5.73 o 
  -5   8  11       47.12       38.91      8.25 o 
  -4   8  11        3.04        7.24      4.55 o 
  -3   8  11       40.34       32.34      7.08 o 
  -2   8  11       24.56       25.46      4.27 o 
  -1   8  11       10.41       10.65      3.55 o 
   0   8  11        9.10       13.65      5.39 o 
  -1  -8  12        8.62       10.28      5.22 o 
   0  -8  12        6.49        6.23      4.72 o 
   1  -8  12        5.05       11.29      4.89 o 
   2  -8  12       93.21      101.14      7.01 o 
   3  -8  12       37.94       35.57      5.64 o 
   4  -8  12       15.06       18.31      6.74 o 
  -3  -7  12      100.80      105.12     10.28 o 
  -2  -7  12        1.99        8.25      4.89 o 
  -1  -7  12        3.33        1.52      3.54 o 
   0  -7  12       31.46       38.41      7.41 o 
   1  -7  12       60.76       58.96      6.91 o 
   2  -7  12        4.70        2.92      2.99 o 
   3  -7  12       48.78       50.79      5.46 o 
   4  -7  12        0.20        0.25      3.02 o 
   5  -7  12       91.61       47.51      8.76 o 
  -4  -6  12       12.96       10.44      4.89 o 
  -3  -6  12        1.40        2.19      3.54 o 
  -2  -6  12       17.34       26.11      6.23 o 
  -1  -6  12       17.36       22.24      5.73 o 
   0  -6  12       45.80       51.65     11.29 o 
   1  -6  12       10.39        7.79      3.16 o 
   2  -6  12      167.38      164.72      7.57 o 
   3  -6  12       90.39      109.46      6.72 o 
   4  -6  12       27.18       16.52      3.85 o 
   5  -6  12       13.06       12.84      3.69 o 
   6  -6  12       53.46       61.39      6.19 o 
  -5  -5  12       44.81       59.47      8.25 o 
  -4  -5  12        4.44        6.74      4.21 o 
  -3  -5  12        0.34       -0.34      3.54 o 
  -2  -5  12       23.34       26.95      5.90 o 
  -1  -5  12       14.43       16.00      5.05 o 
   0  -5  12       39.45       41.61      4.21 o 
   1  -5  12       60.24       66.22      8.09 o 
   2  -5  12      121.45      128.26      8.68 o 
   3  -5  12        3.77        4.53      2.56 o 
   4  -5  12      130.71      128.03      9.10 o 
   5  -5  12       77.35       82.83      7.24 o 
   6  -5  12       27.46       43.68      5.46 o 
  -6  -4  12       16.92       10.78      5.22 o 
  -5  -4  12       20.34       27.12      6.06 o 
  -4  -4  12      101.47      112.53      9.10 o 
  -3  -4  12        1.99        5.56      3.71 o 
  -2  -4  12       57.75       49.53      6.74 o 
  -1  -4  12      314.55      332.67      9.94 o 
   0  -4  12      169.94      155.32      8.59 o 
   1  -4  12      100.54      111.70      5.82 o 
   2  -4  12      102.35      116.50     13.39 o 
   3  -4  12       10.20       11.80      3.11 o 
   4  -4  12       30.24       36.52      4.97 o 
   5  -4  12      136.66      149.81      7.60 o 
   6  -4  12       37.51       30.34      4.56 o 
  -7  -3  12       18.92       26.28      6.57 o 
  -6  -3  12        0.59       -1.85      3.37 o 
  -5  -3  12       18.26        6.23      3.87 o 
  -4  -3  12        2.43        1.52      3.03 o 
  -3  -3  12      319.59      304.75     13.81 o 
  -2  -3  12       60.53       56.61      9.86 o 
  -1  -3  12      198.32      195.65      8.93 o 
   0  -3  12       70.74       69.41      6.06 o 
   1  -3  12       58.60       69.28      5.64 o 
   2  -3  12      583.57      547.46     22.83 o 
   3  -3  12        0.43       -0.84      2.02 o 
   4  -3  12      118.81      132.59      6.57 o 
   5  -3  12        0.71       -0.05      2.37 o 
   6  -3  12      150.25      161.37     11.46 o 
   7  -3  12        0.83       -1.56      2.85 o 
  -7  -2  12        0.13       -4.72      3.20 o 
  -6  -2  12        8.13        7.08      4.38 o 
  -5  -2  12       55.22       53.74      7.08 o 
  -4  -2  12      188.80      185.31     10.44 o 
  -3  -2  12      271.57      269.69      8.43 o 
  -2  -2  12      101.58      106.90      5.18 o 
  -1  -2  12       58.19       62.65      4.28 o 
   0  -2  12      305.93      302.73     11.96 o 
   1  -2  12       23.47       24.88      3.21 o 
   2  -2  12       77.73       89.78      5.73 o 
   3  -2  12        9.69        6.94      1.97 o 
   4  -2  12       38.41       39.26      3.38 o 
   5  -2  12       31.94       33.47      8.09 o 
   6  -2  12        0.10        0.34      3.37 o 
   7  -2  12       34.31       42.62      6.74 o 
  -7  -1  12        0.23       -1.85      3.20 o 
  -6  -1  12       37.50       39.93      6.74 o 
  -5  -1  12       11.88        9.60      4.04 o 
  -4  -1  12      117.00      114.17      5.71 o 
  -3  -1  12        1.51        2.97      2.08 o 
  -2  -1  12      473.90      495.26     11.19 o 
  -1  -1  12      588.80      596.14     17.77 o 
   0  -1  12        0.79       -0.34      2.53 o 
   1  -1  12      312.72      286.77      6.87 o 
   2  -1  12      116.24      117.38      7.24 o 
   3  -1  12        1.19        3.31      2.61 o 
   4  -1  12        0.53       -1.26      1.94 o 
   5  -1  12       71.71       65.22      9.86 o 
   6  -1  12       12.51       12.30      4.72 o 
  -8   0  12       33.97       47.34      8.09 o 
  -7   0  12        0.15       -2.86      3.37 o 
  -6   0  12       20.10       20.05      5.05 o 
  -5   0  12      136.40      148.42      6.61 o 
  -4   0  12      139.78      134.06      5.99 o 
  -3   0  12       66.55       63.34      6.91 o 
  -2   0  12      347.11      340.80     13.65 o 
  -1   0  12      288.43      298.18     12.47 o 
   0   0  12        8.71       11.71      2.49 o 
   1   0  12       98.12      107.82      5.24 o 
   2   0  12        7.07        6.51      2.25 o 
   3   0  12      199.68      181.27      6.97 o 
   4   0  12      277.95      289.71      9.17 o 
   5   0  12        8.14       12.32      2.95 o 
   6   0  12       60.87       51.55      6.91 o 
  -5   1  12      266.38      265.16     13.31 o 
  -4   1  12      233.22      240.40     12.30 o 
  -3   1  12       51.66       58.12      6.91 o 
  -2   1  12      682.58      672.80     14.16 o 
  -1   1  12      358.38      323.63      9.34 o 
   0   1  12        2.78        3.87      2.03 o 
   1   1  12      120.02      111.37      5.42 o 
   2   1  12      127.97      123.35      5.71 o 
   3   1  12      159.93      136.95      6.25 o 
   4   1  12       74.90       87.33      7.33 o 
   5   1  12       19.17       13.53      3.07 o 
  -6   2  12       89.20       87.77      8.59 o 
  -5   2  12       33.88       28.47      5.73 o 
  -4   2  12      833.16      849.22     25.27 o 
  -3   2  12        7.77       10.54      3.79 o 
  -2   2  12       65.44       58.90      4.55 o 
  -1   2  12        7.86        3.79      2.14 o 
   0   2  12      290.39      301.29      9.15 o 
   1   2  12       32.19       32.32      3.63 o 
   2   2  12       19.67       19.34      3.62 o 
   3   2  12      382.08      352.76     16.85 o 
   4   2  12       14.52       13.13      3.04 o 
   5   2  12       86.89       87.43      8.25 o 
  -7   3  12       20.52       15.16      5.39 o 
  -6   3  12      101.42      104.78      9.77 o 
  -5   3  12      136.78      145.05     10.61 o 
  -4   3  12        1.46        7.58      4.38 o 
  -3   3  12      240.32      240.04     16.93 o 
  -2   3  12       18.13       18.72      2.99 o 
  -1   3  12       77.51       81.09      4.96 o 
   0   3  12       74.49       65.08      4.80 o 
   1   3  12      169.80      180.45      7.32 o 
   2   3  12        3.83        4.77      2.44 o 
   3   3  12       90.38       88.18      5.66 o 
   4   3  12       53.71       41.27      6.57 o 
   5   3  12       38.67       38.07      6.91 o 
  -8   4  12       28.95       18.70      6.40 o 
  -7   4  12       86.12       67.89      9.27 o 
  -6   4  12       33.87       29.65      6.74 o 
  -4   4  12       10.13       11.58      2.99 o 
  -3   4  12      169.39      181.32     14.91 o 
  -2   4  12       35.45       28.14      3.64 o 
  -1   4  12      105.16      107.13      5.80 o 
   0   4  12      156.59      147.78      6.90 o 
   1   4  12        3.24        9.35      2.92 o 
   2   4  12       63.57       51.69      4.82 o 
   3   4  12       32.57       38.75      6.40 o 
   4   4  12       24.13       27.63      6.23 o 
  -7   5  12        1.45        3.71      4.89 o 
  -6   5  12      167.58      167.28     12.80 o 
  -5   5  12        0.24        0.17      3.54 o 
  -4   5  12       24.68       25.10      6.06 o 
  -3   5  12       24.26       23.22      5.56 o 
  -2   5  12      109.40      117.35      7.67 o 
  -1   5  12       14.03       13.44      3.10 o 
   0   5  12      255.01      228.29      8.86 o 
   1   5  12        6.98        3.12      2.73 o 
   2   5  12      170.53      167.03      7.92 o 
   3   5  12       64.65       84.40      9.27 o 
  -7   6  12        1.80        2.86      4.55 o 
  -5   6  12        2.46        2.36      4.38 o 
  -4   6  12        4.80        7.92      4.55 o 
  -3   6  12      127.11      131.36     18.62 o 
  -2   6  12        6.61        8.63      3.45 o 
  -1   6  12      189.66      178.33      8.03 o 
   0   6  12      125.85      119.95      6.83 o 
   1   6  12       41.68       52.03     12.47 o 
   2   6  12       10.49       11.12      5.22 o 
  -6   7  12       11.85       17.01      6.57 o 
  -4   7  12       14.57        4.38      4.38 o 
  -3   7  12       31.90       30.83      6.91 o 
  -2   7  12       10.32        7.24      3.10 o 
  -1   7  12       98.57      115.41      7.28 o 
   0   7  12       21.90       20.60      5.56 o 
   1   7  12       13.18       13.31      5.39 o 
  -4   8  12       66.00       51.89      8.76 o 
  -3   8  12        2.36        1.68      4.72 o 
  -2   8  12       25.34       34.10      5.04 o 
  -1   8  12       18.67       16.55      4.04 o 
   0  -8  13        1.12       -3.20      3.71 o 
   1  -8  13      112.04       79.35     10.28 o 
   2  -8  13       10.14        9.43      4.89 o 
  -2  -7  13       18.27       18.36      6.40 o 
  -1  -7  13        0.87        0.17      4.21 o 
   0  -7  13       35.02       45.65      8.25 o 
   1  -7  13        2.26        0.67      3.87 o 
   2  -7  13       80.19       93.53      6.75 o 
   3  -7  13       21.93       24.64      5.31 o 
   4  -7  13      125.70      135.46      8.01 o 
  -4  -6  13       18.30       27.80      6.74 o 
  -3  -6  13        4.33        7.58      4.89 o 
  -2  -6  13       81.43       77.16      9.27 o 
  -1  -6  13        1.37        6.23      4.55 o 
   0  -6  13       23.71       34.87      7.08 o 
   1  -6  13      112.93      103.77      8.09 o 
   2  -6  13       38.04       32.61      8.17 o 
   3  -6  13       99.07       91.09      6.43 o 
   4  -6  13       21.74       13.15      3.43 o 
   5  -6  13      129.47      136.45     10.44 o 
  -5  -5  13       47.54       52.73      8.09 o 
  -4  -5  13       84.02       81.37      9.43 o 
  -3  -5  13        0.28       -1.68      3.03 o 
  -2  -5  13       29.68       32.01      6.40 o 
  -1  -5  13        3.16        9.10      4.38 o 
   0  -5  13       67.51       78.44      5.50 o 
   1  -5  13      155.77      159.66      7.34 o 
   2  -5  13        9.48        7.52      3.07 o 
   3  -5  13       77.02       74.97      9.94 o 
   4  -5  13       28.18       18.08      4.05 o 
   5  -5  13       13.87       13.67      3.88 o 
   6  -5  13      106.31      107.50      7.45 o 
  -5  -4  13       29.41       27.63      6.23 o 
  -4  -4  13        5.09        6.06      4.21 o 
  -3  -4  13      118.28      142.69     10.44 o 
  -2  -4  13       15.36       15.84      4.89 o 
  -1  -4  13      243.34      262.01      8.80 o 
   0  -4  13       57.72       54.49      4.81 o 
   1  -4  13        9.80        9.80      3.07 o 
   2  -4  13        6.55        5.81      2.85 o 
   3  -4  13        1.50        1.69      2.42 o 
   4  -4  13       51.54       48.69      6.57 o 
   5  -4  13       52.79       55.74      5.63 o 
   6  -4  13        0.14        2.75      3.40 o 
  -6  -3  13        0.30       -3.87      3.54 o 
  -5  -3  13        1.50       -4.30      2.86 o 
  -4  -3  13       60.96       55.09      7.41 o 
  -3  -3  13       37.42       42.96      6.40 o 
  -2  -3  13      563.80      604.12     23.00 o 
  -1  -3  13       30.23       29.22      3.69 o 
   0  -3  13      425.66      430.86     11.10 o 
   1  -3  13       33.04       43.05      4.56 o 
   2  -3  13       36.72       52.88      5.05 o 
   3  -3  13       20.33       32.51      5.73 o 
   4  -3  13        0.93        1.36      2.39 o 
   5  -3  13      178.63      201.72      8.87 o 
   6  -3  13       98.37      102.76      9.10 o 
  -7  -2  13       19.29       14.82      5.56 o 
  -6  -2  13        0.14       -1.68      3.54 o 
  -5  -2  13       33.77       33.52      6.23 o 
  -4  -2  13       22.15       20.38      4.89 o 
  -3  -2  13      200.92      225.28      9.27 o 
  -2  -2  13      195.97      198.61      7.21 o 
  -1  -2  13      121.83      133.77      6.08 o 
   0  -2  13       11.36        6.15      2.38 o 
   1  -2  13      398.93      391.63     11.46 o 
   2  -2  13       55.50       52.45      4.58 o 
   3  -2  13      103.00      108.83      8.09 o 
   4  -2  13       69.76       59.24     11.96 o 
   5  -2  13        7.49        7.08      4.21 o 
   6  -2  13       22.18       14.32      4.89 o 
  -7  -1  13        1.29       -2.86      3.54 o 
  -6  -1  13       14.71       11.12      5.05 o 
  -5  -1  13       46.22       43.46      6.23 o 
  -4  -1  13        1.71       -0.37      2.18 o 
  -3  -1  13      165.61      172.64      6.85 o 
  -2  -1  13      564.05      558.77     12.43 o 
  -1  -1  13        1.43       -2.86      2.53 o 
   0  -1  13       74.12       67.55      6.40 o 
   1  -1  13      106.36      112.42      8.84 o 
   2  -1  13       44.83       57.18      5.22 o 
   3  -1  13       26.65       23.60      3.39 o 
   4  -1  13       67.80       62.23      5.00 o 
   5  -1  13        0.00       -1.97      2.02 o 
   6  -1  13       63.41       60.98      7.92 o 
  -4   0  13      127.12      137.47      9.60 o 
  -3   0  13       46.77       52.73      6.91 o 
  -2   0  13        0.73       -1.85      2.70 o 
  -1   0  13       10.52       11.79      3.87 o 
   0   0  13      127.67      130.27      8.42 o 
   1   0  13       93.43       87.98      6.91 o 
   2   0  13      606.72      547.83     12.92 o 
   3   0  13       43.65       36.18      3.93 o 
   4   0  13       41.34       39.13      4.22 o 
   5   0  13       45.49       49.76      4.75 o 
   6   0  13       14.40       13.81      4.89 o 
  -5   1  13       74.95       61.49      7.58 o 
  -4   1  13      356.42      342.82     15.33 o 
  -3   1  13       44.34       53.07      6.91 o 
  -2   1  13      240.29      233.99     12.13 o 
  -1   1  13       20.69       22.68      3.38 o 
   0   1  13       60.93       66.91      4.72 o 
   1   1  13        1.59        0.67      1.67 o 
   2   1  13       17.19       12.18      4.04 o 
   3   1  13       51.84       59.74      4.94 o 
   4   1  13       16.67       12.28      2.97 o 
   5   1  13       98.31       94.88      5.90 o 
  -6   2  13       61.79       53.07      7.75 o 
  -5   2  13      160.03      160.54     11.12 o 
  -4   2  13       59.76       60.14      7.75 o 
  -3   2  13       11.71       15.16      4.72 o 
  -2   2  13        0.29        0.76      2.61 o 
  -1   2  13      137.79      138.84      6.45 o 
   0   2  13       98.04       88.12      6.82 o 
   1   2  13       89.44       89.86      5.29 o 
   2   2  13       10.39       15.88      3.20 o 
   3   2  13        9.13       15.16      8.17 o 
   4   2  13       85.60       88.38      5.99 o 
   5   2  13       14.53       17.01      5.05 o 
  -7   3  13       56.81       38.75      7.41 o 
  -6   3  13      111.77       88.44      9.94 o 
  -5   3  13        0.74        1.01      3.54 o 
  -4   3  13      460.83      504.71     20.05 o 
  -3   3  13      387.88      393.94     11.30 o 
  -2   3  13       27.47       28.22      3.84 o 
  -1   3  13      184.36      176.52      7.43 o 
   0   3  13       44.84       49.70      4.63 o 
   1   3  13       54.15       48.33      4.63 o 
   2   3  13      127.68      130.59     14.99 o 
   3   3  13       30.59       25.26      3.93 o 
   4   3  13       86.22       88.44      9.27 o 
  -7   4  13       11.75       13.14      5.56 o 
  -6   4  13       32.19       35.55      7.41 o 
  -5   4  13       22.59       28.98      6.91 o 
  -4   4  13       84.07       89.70     10.02 o 
  -3   4  13       21.06       20.03      3.56 o 
  -2   4  13       53.68       54.98      5.01 o 
  -1   4  13      105.10       95.81      5.97 o 
   0   4  13      187.85      193.57      8.14 o 
   1   4  13      107.59      102.72      6.23 o 
   2   4  13        7.95        4.76      2.71 o 
   3   4  13      175.74      188.68     11.96 o 
   4   4  13        1.45       -1.35      3.87 o 
  -7   5  13       44.37       30.49      7.24 o 
  -6   5  13        6.56        8.93      5.56 o 
  -5   5  13       22.36       34.53      7.24 o 
  -4   5  13        0.78       -2.19      3.20 o 
  -3   5  13        0.28       -0.46      2.20 o 
  -2   5  13        0.03       -1.64      2.06 o 
  -1   5  13      404.65      435.74     12.66 o 
   0   5  13       18.45       20.36      3.86 o 
   1   5  13      185.26      183.37     15.16 o 
   2   5  13       34.51       26.12      8.51 o 
   3   5  13       10.29       14.66      5.56 o 
  -6   6  13        2.32       -1.01      3.87 o 
  -5   6  13       42.47       37.57      8.09 o 
  -4   6  13        1.53        2.86      3.87 o 
  -3   6  13        0.56       -2.14      2.25 o 
  -2   6  13       70.24       73.21      5.97 o 
  -1   6  13       64.91       83.30      6.19 o 
   0   6  13      101.44      105.54     15.50 o 
   1   6  13        3.39        4.91      3.21 o 
  -5   7  13       15.33        7.92      4.55 o 
  -4   7  13       60.84       58.29      9.60 o 
  -3   7  13        1.14        4.55      4.21 o 
  -2   7  13       25.36       18.77      3.99 o 
  -1   7  13       81.07       69.16      6.21 o 
   0   7  13        3.73        5.69      3.27 o 
  -1  -7  14        0.24       -4.04      3.71 o 
   0  -7  14        1.48        2.36      4.38 o 
   1  -7  14       29.55       28.30      6.91 o 
   2  -7  14        3.59       -2.00      3.29 o 
   3  -7  14       37.03       29.18      4.86 o 
  -3  -6  14       66.99       59.97      9.10 o 
  -2  -6  14        3.99        9.10      5.39 o 
  -1  -6  14        2.30       -4.80      3.20 o 
   0  -6  14       39.85       55.42      8.76 o 
   1  -6  14        9.16        8.09      4.55 o 
   2  -6  14       14.69       16.36      4.03 o 
   3  -6  14       54.96       55.23     14.07 o 
   4  -6  14       87.53       94.20      7.08 o 
  -4  -5  14       36.87       51.21      8.09 o 
  -3  -5  14       13.26       19.54      6.06 o 
  -2  -5  14      261.44      290.93     15.33 o 
  -1  -5  14        5.48       -0.51      3.54 o 
   0  -5  14      100.52      112.46      7.33 o 
   1  -5  14        0.66        0.51      3.54 o 
   2  -5  14       35.32       30.27      4.89 o 
   3  -5  14        0.08       -3.01      2.56 o 
   4  -5  14       55.83       41.04     17.69 o 
   5  -5  14       38.39       25.90      4.57 o 
  -5  -4  14        7.70        8.09      5.05 o 
  -4  -4  14       90.61       99.39      9.43 o 
  -3  -4  14        0.33        2.70      4.21 o 
  -2  -4  14        0.40        1.68      3.87 o 
  -1  -4  14       94.60       92.78      5.65 o 
   0  -4  14        4.08        1.31      3.03 o 
   1  -4  14       54.63       50.88      6.57 o 
   2  -4  14       52.49       52.51      9.27 o 
   3  -4  14       50.13       42.70      5.98 o 
   4  -4  14       90.69       78.64      7.41 o 
   5  -4  14       43.50       33.31      4.99 o 
  -5  -3  14       14.38       17.35      5.22 o 
  -4  -3  14        3.21        0.00      3.03 o 
  -3  -3  14      357.33      371.29     16.00 o 
  -2  -3  14       10.15       10.63      2.97 o 
  -1  -3  14       20.62       25.18      9.77 o 
   0  -3  14        1.72        2.56      2.32 o 
   1  -3  14      105.63      105.37      6.02 o 
   2  -3  14        3.06        3.25      2.92 o 
   3  -3  14       47.35       53.25     10.44 o 
   4  -3  14       11.72        7.58      4.21 o 
   5  -3  14        8.89        6.74      4.21 o 
  -6  -2  14        0.54       -4.80      3.20 o 
  -5  -2  14       35.79       37.40      6.57 o 
  -4  -2  14       22.56       32.01      5.73 o 
  -3  -2  14        6.63        7.13      2.73 o 
  -2  -2  14       30.81       36.40      7.50 o 
  -1  -2  14      111.88      118.00      5.84 o 
   0  -2  14      161.13      158.19      9.77 o 
   1  -2  14      122.20      116.07      8.42 o 
   2  -2  14      199.87      192.72     10.95 o 
   3  -2  14      153.94      150.10      9.94 o 
   4  -2  14       46.70       40.26      6.40 o 
   5  -2  14       43.13       42.96      6.74 o 
  -4  -1  14      116.49      127.86      9.60 o 
  -3  -1  14       86.16       87.94      7.58 o 
  -2  -1  14        0.28       -1.18      3.03 o 
  -1  -1  14       12.39        6.91      3.87 o 
   0  -1  14       20.27       24.60      5.05 o 
   1  -1  14      108.31      102.09      8.09 o 
   2  -1  14       65.91       54.26     10.02 o 
   3  -1  14       78.18       86.24      5.42 o 
   4  -1  14        0.02       -1.39      2.13 o 
   5  -1  14       51.20       46.81      4.82 o 
  -4   0  14       62.54       82.38      8.76 o 
  -3   0  14        7.56        1.85      3.20 o 
  -2   0  14        6.79        7.58      3.87 o 
  -1   0  14      395.19      407.00     16.00 o 
   0   0  14        1.95        1.79      2.06 o 
   1   0  14      212.63      207.37     12.13 o 
   2   0  14        0.32       -0.23      1.86 o 
   3   0  14       40.39       42.84      4.51 o 
   4   0  14       10.54       10.44      2.91 o 
   5   0  14       13.87       14.37      4.38 o 
  -5   1  14      335.28      370.95     17.01 o 
  -4   1  14        4.40        3.54      3.71 o 
  -3   1  14        5.36       12.13      4.72 o 
  -2   1  14       43.60       40.26      6.23 o 
  -1   1  14        0.49        0.59      2.70 o 
   0   1  14       31.12       39.75      4.28 o 
   1   1  14       27.33       30.77      3.86 o 
   2   1  14       82.96       79.20      5.44 o 
   3   1  14        7.45        4.03      2.25 o 
   4   1  14       83.72       74.44      9.69 o 
   5   1  14        8.86       13.87      3.87 o 
  -6   2  14        0.30        0.00      4.04 o 
  -5   2  14        0.06        3.71      4.55 o 
  -4   2  14      198.61      198.62     12.47 o 
  -3   2  14       33.08       26.11      6.23 o 
  -2   2  14      335.31      338.17     10.58 o 
  -1   2  14       12.48        4.03      2.54 o 
   0   2  14       68.28       63.55     16.00 o 
   1   2  14        5.40        3.60      2.37 o 
   2   2  14       12.18       11.27      3.02 o 
   3   2  14       43.38       44.53      4.80 o 
   4   2  14       30.75       33.86      4.47 o 
  -7   3  14       20.06       13.14      5.73 o 
  -6   3  14       70.79       60.98      8.76 o 
  -5   3  14       31.12       35.55      7.24 o 
  -4   3  14      116.35      116.41     10.28 o 
  -3   3  14        3.13        1.31      2.23 o 
  -2   3  14       25.67       30.52      4.10 o 
  -1   3  14       43.77       46.13      4.72 o 
   0   3  14      101.23      101.74      8.84 o 
   1   3  14      121.02      115.74      6.99 o 
   2   3  14        5.67        5.22      2.73 o 
   3   3  14       66.02       84.74      6.43 o 
  -6   4  14        0.67       -3.71      4.04 o 
  -5   4  14       41.66       27.96      7.08 o 
  -4   4  14       46.01       40.22      4.57 o 
  -3   4  14       65.12       66.24     19.12 o 
  -2   4  14        2.74        3.42      3.62 o 
  -1   4  14      210.98      214.34      8.87 o 
   0   4  14       69.18       63.58      5.63 o 
   1   4  14       40.64       41.10      5.73 o 
   2   4  14      240.57      257.29     10.00 o 
   3   4  14        4.89       -0.67      3.54 o 
  -6   5  14       40.38       34.03      7.75 o 
  -5   5  14        1.30        3.54      4.89 o 
  -4   5  14        0.63        0.51      4.04 o 
  -3   5  14        4.18        4.28      2.68 o 
  -2   5  14      174.01      176.66      8.25 o 
  -1   5  14        8.15        7.23      3.04 o 
   0   5  14       93.62       89.38      6.55 o 
   1   5  14        1.86        0.41      2.63 o 
   2   5  14        1.84        5.43      3.02 o 
  -5   6  14        7.73       12.30      5.90 o 
  -4   6  14       33.86       30.15      7.08 o 
  -3   6  14        2.19        2.00      2.85 o 
  -2   6  14       15.94       17.79      3.93 o 
  -1   6  14       34.17       31.61      4.70 o 
   0   6  14       20.47       19.57      4.27 o 
  -2  -6  15       50.94       59.80      9.10 o 
  -1  -6  15        7.90        3.71      4.89 o 
   0  -6  15        3.39       -1.85      4.04 o 
   1  -6  15        1.58       -0.84      3.87 o 
   2  -6  15       31.97       35.95      5.13 o 
   3  -6  15       16.12       18.64      4.41 o 
  -3  -5  15      176.79      219.84     14.15 o 
  -2  -5  15       29.31       35.88      7.41 o 
  -1  -5  15        1.29        4.72      4.38 o 
   0  -5  15        1.87        3.02      2.85 o 
   1  -5  15        4.10        4.04      4.55 o 
   2  -5  15       11.82        9.32      3.55 o 
   3  -5  15       33.23       31.54      4.81 o 
   4  -5  15        2.95       -0.39      3.33 o 
  -4  -4  15       65.89       71.43      8.93 o 
  -3  -4  15       18.52       22.57      6.06 o 
  -2  -4  15       74.70       71.76      8.59 o 
  -1  -4  15       19.30       16.67      3.45 o 
   0  -4  15       50.24       56.09      5.24 o 
   1  -4  15      198.75      202.66     11.79 o 
   2  -4  15      116.68      118.07      6.98 o 
   3  -4  15        0.04       -4.10      2.77 o 
   4  -4  15       79.01       82.55      9.10 o 
  -5  -3  15        8.90        5.90      4.55 o 
  -4  -3  15       56.37       53.57      7.41 o 
  -3  -3  15       89.55      108.99      9.27 o 
  -2  -3  15        1.20       -0.77      2.13 o 
  -1  -3  15        7.05        7.07      4.89 o 
   0  -3  15      156.78      164.45      7.33 o 
   1  -3  15        5.56        8.25      4.38 o 
   2  -3  15       51.63       53.40      7.24 o 
   3  -3  15        8.65        8.42      4.72 o 
   4  -3  15       18.19        7.08      4.38 o 
  -5  -2  15       18.04       11.79      4.55 o 
  -3  -2  15        1.72        5.73      4.04 o 
  -2  -2  15      170.04      167.62     10.28 o 
  -1  -2  15       12.23       11.46      4.72 o 
   0  -2  15       30.21       35.55      6.06 o 
   1  -2  15      312.17      304.92     14.15 o 
   2  -2  15        0.43       -2.70      3.20 o 
   3  -2  15       65.07       67.55      7.75 o 
   4  -2  15       33.77       22.24      5.73 o 
  -3  -1  15        0.54       -0.17      2.86 o 
  -2  -1  15        5.13        4.72      3.87 o 
  -1  -1  15       24.64       22.74      5.22 o 
   0  -1  15       21.28       29.14      5.73 o 
   1  -1  15      109.00      108.49      8.76 o 
   2  -1  15       86.97       84.19      5.98 o 
   3  -1  15       21.11       25.29      3.81 o 
   4  -1  15       52.84       45.04     11.03 o 
  -4   0  15        8.74        9.60      4.89 o 
  -3   0  15      136.72      141.85     10.11 o 
  -2   0  15       78.81       84.74      8.76 o 
  -1   0  15        0.55       -0.51      3.71 o 
   0   0  15       86.07       95.85      8.42 o 
   1   0  15        0.65        2.29      2.20 o 
   2   0  15        7.67       13.50      4.89 o 
   3   0  15       19.97       15.08      3.31 o 
   4   0  15       19.24       22.06      3.87 o 
  -5   1  15        0.54        4.21      4.38 o 
  -4   1  15      109.47      107.65      9.60 o 
  -3   1  15       19.62       15.16      5.22 o 
  -2   1  15       31.92       30.49      6.40 o 
  -1   1  15       56.80       57.21      5.24 o 
   0   1  15      137.71      141.45     11.96 o 
   1   1  15       81.76       78.90     15.08 o 
   2   1  15       26.83       19.97      3.45 o 
   3   1  15       89.51       98.26      6.19 o 
   4   1  15        3.05        5.00      2.85 o 
  -6   2  15        1.53        4.72      4.72 o 
  -5   2  15      386.14      416.27     19.20 o 
  -4   2  15       58.91       51.21      7.92 o 
  -3   2  15      127.75      119.10     10.28 o 
  -2   2  15        4.98        3.44      2.85 o 
  -1   2  15      171.91      187.28     14.74 o 
   0   2  15       24.62       22.40      3.87 o 
   1   2  15       57.10       59.12      5.81 o 
   2   2  15       25.73       31.75      6.23 o 
   3   2  15        0.88        2.00      2.68 o 
  -6   3  15        2.70        1.35      4.55 o 
  -5   3  15        5.83        4.04      4.55 o 
  -4   3  15        6.57        3.03      4.72 o 
  -3   3  15        7.96       11.33      3.71 o 
  -2   3  15      182.46      157.46      8.76 o 
  -1   3  15       57.19       46.80      4.93 o 
   0   3  15       35.72       35.14      4.51 o 
   1   3  15       26.88       26.75      4.28 o 
   2   3  15      130.06      156.34      7.92 o 
   3   3  15       15.86       15.90      3.84 o 
  -5   4  15        4.52        8.59      5.39 o 
  -4   4  15        0.33        0.34      4.55 o 
  -3   4  15        8.32        6.07      3.09 o 
  -2   4  15       87.36       96.12     13.65 o 
  -1   4  15       11.64       13.31      3.62 o 
   0   4  15      198.15      230.92     10.61 o 
   1   4  15        2.70        2.53      2.98 o 
   2   4  15       14.33        9.04      5.56 o 
  -5   5  15       63.58       57.61      9.43 o 
  -4   5  15       12.76        8.09      5.22 o 
  -3   5  15       13.27       20.77      5.39 o 
  -2   5  15        2.38       -0.59      2.61 o 
  -1   5  15       24.50       18.69      4.10 o 
   0   5  15        1.59        1.33      2.85 o 
  -2   6  15       11.49       11.05      3.75 o 
  -2  -5  16        0.77       -2.19      3.54 o 
  -1  -5  16       32.44       31.33      7.08 o 
   0  -5  16       17.98       14.44      3.93 o 
   1  -5  16        0.74        1.75      2.85 o 
   2  -5  16        8.94        9.38      3.74 o 
  -3  -4  16        8.03        6.06      4.72 o 
  -2  -4  16       36.47       44.14      7.24 o 
  -1  -4  16        4.10        8.14      3.20 o 
   0  -4  16      105.14      119.25      6.93 o 
   1  -4  16       57.78       56.94      7.75 o 
   2  -4  16       41.71       36.72      6.74 o 
   3  -4  16       18.64       16.68      5.56 o 
  -4  -3  16       24.79       33.86      6.74 o 
  -2  -3  16        2.48        4.72      4.04 o 
  -1  -3  16       34.69       40.09      6.57 o 
   0  -3  16        5.96        8.42      4.55 o 
   1  -3  16       73.79       70.75      8.42 o 
   2  -3  16        8.45        9.10      4.89 o 
   3  -3  16        3.81        5.05      4.04 o 
  -2  -2  16       22.91       30.83      6.23 o 
  -1  -2  16       61.08       63.51      7.75 o 
   0  -2  16       66.68       54.41      7.75 o 
   1  -2  16       22.82       28.13      6.23 o 
   2  -2  16       74.56       58.46      7.58 o 
   3  -2  16        8.94       13.81      5.05 o 
  -3  -1  16        2.18        0.84      4.04 o 
  -2  -1  16       26.00       34.87      6.40 o 
  -1  -1  16        4.01        5.56      4.21 o 
   0  -1  16      282.43      311.65     14.82 o 
   1  -1  16        3.28        4.38      4.21 o 
   2  -1  16       69.42       67.72      8.09 o 
   3  -1  16       36.71       37.46      4.76 o 
  -4   0  16       34.12       40.60      7.41 o 
  -3   0  16       45.94       50.37      7.41 o 
  -2   0  16       20.11       28.81      6.23 o 
  -1   0  16       48.82       46.66      7.58 o 
   0   0  16       14.53       14.66      5.05 o 
   1   0  16       95.34       89.46      5.90 o 
   2   0  16       38.41       29.38      4.28 o 
   3   0  16       25.32       23.85      4.46 o 
  -5   1  16       64.12       60.48      8.76 o 
  -4   1  16        3.97       -0.17      3.87 o 
  -3   1  16      108.19      116.24      9.94 o 
  -2   1  16       17.39       12.47      5.05 o 
  -1   1  16       89.11       97.03      9.94 o 
   0   1  16       97.84       92.98      6.13 o 
   1   1  16       23.28       25.94      4.04 o 
   2   1  16       49.24       54.54     10.02 o 
   3   1  16        4.77        8.32      3.24 o 
  -5   2  16       72.60       46.33      8.25 o 
  -4   2  16       11.25        7.41      4.72 o 
  -3   2  16        3.19        0.84      4.21 o 
  -2   2  16      175.04      200.64      8.91 o 
  -1   2  16        0.58        2.76      2.80 o 
   0   2  16       32.26       31.34      4.40 o 
   1   2  16       90.61       97.11     13.31 o 
   2   2  16        0.31       -2.06      2.25 o 
  -5   3  16        6.80        4.55      4.89 o 
  -4   3  16       35.91       38.75      7.92 o 
  -3   3  16       94.23       79.51      9.94 o 
  -2   3  16        8.42       10.87      4.38 o 
  -1   3  16      104.02      105.65      6.78 o 
   0   3  16       12.94       12.83      3.62 o 
   1   3  16       40.51       37.06      4.87 o 
  -4   4  16       17.64       11.62      5.39 o 
  -3   4  16       35.56       29.55      4.57 o 
  -2   4  16       20.35       27.81      9.27 o 
  -1   4  16       78.47       78.97      6.60 o 
   0   4  16        1.24        4.88      3.26 o 
  -1  -4  17       11.15       15.67      5.56 o 
   0  -4  17       35.07       50.54      7.58 o 
   1  -4  17       51.00       55.76      7.75 o 
  -2  -3  17        0.19       -1.52      3.54 o 
  -1  -3  17        8.84        9.27      5.05 o 
   0  -3  17       62.44       53.57      7.92 o 
   1  -3  17        0.28        1.01      4.38 o 
   2  -3  17      115.55      122.81     10.11 o 
  -2  -2  17        4.38        8.42      4.72 o 
  -1  -2  17       50.38       58.29      8.25 o 
   0  -2  17       88.67       74.46      8.76 o 
   1  -2  17       60.01       68.40      8.59 o 
   2  -2  17        1.79        1.85      3.71 o 
  -3  -1  17       30.17       44.47      7.24 o 
  -2  -1  17       41.28       39.08      6.91 o 
  -1  -1  17      124.36      111.18      9.77 o 
   0  -1  17        4.13        9.10      5.05 o 
   1  -1  17       57.70       56.10      8.09 o 
   2  -1  17       52.30       44.64      7.24 o 
  -4   0  17       12.85        7.58      5.05 o 
  -3   0  17       19.37       29.14      6.91 o 
  -2   0  17       82.71       83.56      9.60 o 
  -1   0  17        0.15       -4.72      3.37 o 
   0   0  17      220.14      240.40     13.98 o 
   1   0  17        9.84       10.44      4.55 o 
   2   0  17        5.54        3.79      2.62 o 
  -4   1  17       91.86       68.56      9.27 o 
  -3   1  17        3.44        4.89      4.72 o 
  -2   1  17       69.58       55.59      8.42 o 
  -1   1  17       29.50       26.79      6.74 o 
   0   1  17        0.84        1.52      2.73 o 
   1   1  17       73.89       78.17      6.54 o 
  -4   2  17        4.29        1.68      4.38 o 
  -3   2  17       29.95       28.98      7.24 o 
  -2   2  17        1.83        1.52      4.38 o 
  -1   2  17       86.01       98.27     11.88 o 
   0   2  17       34.29       36.09      4.94 o 
   1   2  17        3.89        0.25      2.38 o 
  -3   3  17       23.84       19.88      6.57 o 
  -2   3  17       65.27       62.76      6.07 o 
  -1   3  17      121.76      134.10     10.61 o 
   0   3  17        0.83        3.52      2.80 o 
  -1  -1  18        9.24       13.48      5.56 o 
   0  -1  18       79.77       82.38      9.60 o 
  -2   0  18       63.93       51.38      8.09 o 
  -1   0  18       36.47       42.12      7.58 o 
   0   0  18       19.78       22.24      6.23 o 
                                                 
